# Supplementary material for: Splice-disrupt genomic variants in prostate cancer
Source: Mol Biol Rep. 2022 Mar 14;49(6):4237–46. doi: 10.1007/s11033-022-07257-9 (PMC9262760; doi:10.1007/s11033-022-07257-9)
Supplement: Supplementary file 1 — (DOCX 98 KB) List of splice-disrupt variantsin different types of prostate cancer. Prostate cancer (PC), castration-resistant prostate cancer (CRPC), and metastatic castration-resistant prostate cancer (MCRPC) [file 11033_2022_7257_MOESM1_ESM.xlsx]

## Sheet: Prostate cancer
			Prostate cancer
Frequency level	rsId	Chromosome	Location	ref	Alt.	Entrez GeneID	Gene	Gene region	Transl. Impact	GERP++ Score	SIFTScore	PolyPhen2 Score	Allele Frequency	Clin. Significance	Diseases
Frequent	rs12023156	1	7890064	A	G	8863	PER3	CDS, Intron	splice-disrupt	0.119			0.2448		prostate cancer
Frequent	rs505058;rs117442109; rs17847243; rs58351647	1	156106185	T	C	4000	LMNA	CDS	splice-disrupt	-5			0.2492	non-pathogenic	prostate cancer
Frequent	rs62173958	2	165657066	T	C	22837	COBLL1	Intron	splice-disrupt	1.18			0.0763		prostate cancer
Frequent	rs202239471; rs35888674;rs146411260; rs149060591; rs374418841; rs66913675; rs66913676; rs66913677	2	167138320	T	A	6335;101929680	SCN9A;LOC101929680	Intron	splice-disrupt	5.71			0.0571		prostate cancer
Frequent	rs10190751	2	202006096	G	A	8837;65072	CFLAR;CFLAR-AS1	Intron	splice-disrupt	-4.57			0.2165		prostate cancer
Frequent	rs2257836;rs17496916	3	127323592	G	A	4171	MCM2	CDS, 5UTR	splice-disrupt	-2.37			0.0617		prostate cancer
Frequent	rs1800051;rs17848902	4	15835844	A	C	952	CD38	CDS	splice-disrupt	1.77			0.0875		prostate cancer
Frequent	rs148268461;rs367822081; rs371511785	4	103534740	T	A	4790	NFKB1	Intron	splice-disrupt	4.85			0.0843		prostate cancer
Frequent	rs1805377;rs3777014; rs61086000	5	82648943	G	A	7518	XRCC4	Intron	splice-disrupt	-0.0652			0.3752		prostate cancer
Frequent	rs2278060;rs61128279	5	130500751	A	C	3094	HINT1	Intron	splice-disrupt	1.18			0.3972		prostate cancer
Frequent	rs12721717;rs115176787; rs117107058; rs16896874; rs28749151; rs41556422; rs75645037; rs78160437	6	29911115	G	A	3105	HLA-A	CDS	splice-disrupt	-7.56			0.4169		prostate cancer
Frequent	rs12721717;rs115176787; rs117107058; rs16896874; rs28749151; rs41556422; rs75645037; rs78160437	6	29911115	G	C	3105	HLA-A	CDS	splice-disrupt	-7.56			0.4169		prostate cancer
Frequent	rs12721717;rs115176787; rs117107058; rs16896874; rs28749151; rs41556422; rs75645037; rs78160437	6	29911115	G	T	3105	HLA-A	CDS	splice-disrupt	-7.56			0.4169		prostate cancer
Frequent	rs1059514;rs115532709; rs117754562; rs16896006; rs17849717; rs17851719; rs3173415; rs41548919; rs74615302	6	29911190	G	A	3105	HLA-A	CDS	splice-disrupt	-0.398			0.4832		prostate cancer
Frequent	rs6460967	7	12611252	T	C	85477	SCIN	Intron	splice-disrupt	-5.89			0.482		prostate cancer
Frequent	rs2072454;rs17289679; rs17516844	7	55214348	C	T	1956	EGFR	CDS	splice-disrupt	1.99			0.4754		prostate cancer
Frequent	rs428459;rs56649897; rs56778251	7	107818851	T	C	4897	NRCAM	Intron	splice-disrupt	0.405			0.2456		prostate cancer
Frequent	rs435815;rs56552271	8	16043667	C	T	4481	MSR1	Intron	splice-disrupt	0.0538			0.3982		prostate cancer
Frequent	rs7818775;rs56882465	8	98827531	G	A	55353	LAPTM4B	Intron	splice-disrupt	-0.341			0.4401		prostate cancer
Frequent	rs149115565	9	35683240	T	G	7169	TPM2	Intron	splice-disrupt	4.98			0.2622	other	prostate cancer
Frequent	rs560768574	10	35495822	G	C	1390	CREM	Intron	splice-disrupt	5.74			0.103		prostate cancer
Frequent	rs2276122	11	117965530	A	G	56649	TMPRSS4	Intron	splice-disrupt	0.624			0.3067		prostate cancer
Frequent	rs10774671;rs57204057	12	113357193	G	A	4938	OAS1	Intron	splice-disrupt	2.89			0.3856	other	prostate cancer
Frequent	rs212073;rs212629; rs2283506; rs58041404	16	16278050	C	T	368	ABCC6	Intron	splice-disrupt	-0.919			0.4545		prostate cancer
Frequent	rs2230915	16	23701458	G	A	5347	PLK1	3UTR	splice-disrupt	-7.44			0.0735		prostate cancer
Frequent	rs2884737;rs17882154	16	31105554	A	C	79001	VKORC1	Intron	splice-disrupt	-3.92			0.0915		prostate cancer
Frequent	rs2298847;rs74194124	16	56701294	T	A	4495	MT1G	Intron	splice-disrupt	-1.89			0.2406		prostate cancer
Frequent	rs448203;rs17350429; rs3200179	17	75495065	T	C	10801	SEPT9	3UTR	splice-disrupt	1.34			0.3007		prostate cancer
Frequent	rs9038;rs3200186; rs61701410	17	75495397	T	C	10801	SEPT9	3UTR	splice-disrupt	-2.78	0.094		0.3706		prostate cancer
Frequent	rs3744166;rs17851330; rs60037202	17	76970879	A	G	3959	LGALS3BP	CDS	splice-disrupt	-4.99			0.0799		prostate cancer
Frequent	rs71358788	18	2614442	G	A	10403	NDC80	Intron	splice-disrupt	0.13			0.1496		prostate cancer
Frequent	rs3745540;rs17715045; rs3926726; rs61507153	19	51535130	A	G	43849	KLK12	Intron	splice-disrupt	4.27			0.4659		prostate cancer
Frequent	rs400852	21	28216059	A	G	9510	ADAMTS1	Intron	splice-disrupt	-5.17			0.2376		prostate cancer
Frequent	rs3892097;rs1800716; rs28371711; rs60082401	22	42524947	C	T	1565	CYP2D6	Intron	splice-disrupt	3.37			0.0931	pathogenic	prostate cancer
Minor	rs575048807	1	9777121	G	C	5293	PIK3CD	CDS	splice-disrupt	0.531	0.152	0	0.0002		prostate cancer
Minor	rs577635601	1	11848436	G	T	4524;284498	MTHFR;C1orf167	3UTR, Intron	splice-disrupt	5.04			0.0002		prostate cancer
Minor	rs532637638	1	14109385	G	A	7799	PRDM2	Intron	splice-disrupt	1.4			0.0004		prostate cancer
Minor	rs573017398	1	16332413	G	C	149563	C1orf64	Intron	splice-disrupt	4.46			0.0002		prostate cancer
Minor	rs546706122	1	22160419	C	T	3339	HSPG2	Intron	splice-disrupt	4.96			0.0006		prostate cancer
Minor	rs554276250	1	22179411	C	T	3339	HSPG2	Intron	splice-disrupt	5.97			0.0002		prostate cancer
Minor	rs538954319	1	22204985	C	T	3339	HSPG2	Intron	splice-disrupt	5.28			0.0002		prostate cancer
Minor	rs200675482	1	23219372	G	A	2048	EPHB2	Intron	splice-disrupt	2.55			0.0002		prostate cancer
Minor	rs201638769	1	23232479	G	T	2048	EPHB2	Intron	splice-disrupt	5.01			0.0002		prostate cancer
Minor	rs199604925	1	25254063	A	T	864	RUNX3	Intron	splice-disrupt	5.65			0.0002		prostate cancer
Minor	rs547455476	1	32796368	G	A	3065	HDAC1	Intron	splice-disrupt	4.12			0.0002		prostate cancer
Minor	rs200304061	1	36915858	C	T	127700	OSCP1	Intron	splice-disrupt	4.56			0.0002		prostate cancer
Minor	rs56091464	1	38188840	T	C	284656	EPHA10	Intron	splice-disrupt	4.36			0.0002		prostate cancer
Minor	rs375215570	1	38220043	C	G	284656	EPHA10	Intron	splice-disrupt	3.16			0.0002		prostate cancer
Minor	rs201256346	1	45205715	G	A	11004	KIF2C	Intron	splice-disrupt	-4.93			0.0004		prostate cancer
Minor	rs140288388	1	45796852	G	A	4595	MUTYH	Intron	splice-disrupt	2.43			0.0016		prostate cancer
Minor	rs77542170	1	45797760	T	C	4595	MUTYH	Intron	splice-disrupt	5.3			0.003	probable-pathogenic	prostate cancer
Minor	rs376933892	1	47060538	A	G	8569;101929673	MKNK1;LOC101929673	Intron	splice-disrupt	0.235			0.0004		prostate cancer
Minor	rs149829714	1	47101568	C	A	64756	ATPAF1	CDS	splice-disrupt	-3.56	0.238		0.0006		prostate cancer
Minor	rs116105604	1	47276622	G	T	1580	CYP4B1	Intron	splice-disrupt	4.76			0.001		prostate cancer
Minor	rs200196483	1	47284301	A	C	1580	CYP4B1	Intron	splice-disrupt	5.8			0.0002		prostate cancer
Minor	rs112836791	1	55340886	T	A	1718	DHCR24	Intron	splice-disrupt	5.65			0.0002		prostate cancer
Minor	rs112836791	1	55340886	T	C	1718	DHCR24	Intron	splice-disrupt	5.65			0.0002		prostate cancer
Minor	rs112836791	1	55340886	T	G	1718	DHCR24	Intron	splice-disrupt	5.65			0.0002		prostate cancer
Minor	rs371336612	1	55518321	A	G	255738	PCSK9	Intron	splice-disrupt	4.46			0.0002		prostate cancer
Minor	rs146310542	1	68948323	C	G	55635	DEPDC1	CDS, Intron	splice-disrupt	2.43	0.027	0.002	0.001		prostate cancer
Minor	rs141904597	1	70900806	A	G	1491	CTH	Intron	splice-disrupt	5.24			0.0002		prostate cancer
Minor	rs570239863	1	70900861	G	A	1491	CTH	Intron	splice-disrupt	3.92			0.0002		prostate cancer
Minor	rs3918290;rs199469548; rs386589337	1	97915614	C	T	1806	DPYD	Intron	splice-disrupt	5.31			0.003	pathogenic	prostate cancer
Minor	rs181932210	1	112032247	A	C	140	ADORA3	Intron	splice-disrupt	-1.68			0.0002		prostate cancer
Minor	rs587603096	1	120306794	C	T	3158	HMGCS2	Intron	splice-disrupt	4.11			0.0004		prostate cancer
Minor	rs587616803	1	120311363	C	G	3158	HMGCS2	Intron	splice-disrupt	3.66			0.0002		prostate cancer
Minor	rs587726254	1	120854491	G	A	653820	FAM72B	Intron	splice-disrupt	2.63			0.0002		prostate cancer
Minor	rs587663163	1	150778701	C	T	1513	CTSK	Intron	splice-disrupt	5.42			0.0002		prostate cancer
Minor	rs139439332	1	152009387	A	G	6282	S100A11	Intron	splice-disrupt	3.69			0.0008		prostate cancer
Minor	rs144311700	1	153517129	C	T	6275	S100A4	Intron	splice-disrupt	4.83			0.0002		prostate cancer
Minor	rs112282443	1	153536014	T	A	6273	S100A2	Intron	splice-disrupt	0.55			0.0002		prostate cancer
Minor	rs112282443	1	153536014	T	C	6273	S100A2	Intron	splice-disrupt	0.55			0.0002		prostate cancer
Minor	rs112282443	1	153536014	T	G	6273	S100A2	Intron	splice-disrupt	0.55			0.0002		prostate cancer
Minor	rs183265370	1	153536209	C	T	6273	S100A2	Intron	splice-disrupt	4.45			0.0002		prostate cancer
Minor	rs199885604	1	154940679	C	A	6464	SHC1	Intron	splice-disrupt	4.97			0.0002		prostate cancer
Minor	rs550016983	1	155028264	A	G	8751;100505666	ADAM15;LOC100505666	Intron	splice-disrupt	-2.31			0.0002		prostate cancer
Minor	rs148343502	1	155162102	C	T	4582	MUC1	Intron	splice-disrupt	-1.65			0.0022		prostate cancer
Minor	rs201633542	1	156811987	T	C	3645;4914	INSRR;NTRK1	CDS, Intron	splice-disrupt	4.68	0	1	0.0002		prostate cancer
Minor	rs569227032	1	156838440	G	C	4914	NTRK1	Intron	splice-disrupt	4.38			0.0002		prostate cancer
Minor	rs34672691	1	159683791	A	G	1401	CRP	CDS	splice-disrupt	2.81	0.408	0.049	0.0012		prostate cancer
Minor	rs138207380	1	160850377	C	T	55600	ITLN1	Intron	splice-disrupt	4.17			0.0006		prostate cancer
Minor	rs553329207	1	162562520	A	C	6675	UAP1	Intron	splice-disrupt	5.66			0.0002		prostate cancer
Minor	rs576966231	1	162767707	G	A	51478	HSD17B7	CDS, 3UTR, Intron	splice-disrupt	4.71			0.0002		prostate cancer
Minor	rs578018591	1	164776777	A	C	5087	PBX1	Intron	splice-disrupt	5.07			0.0002		prostate cancer
Minor	rs530145295	1	167339452	G	T	5451	POU2F1	Intron	splice-disrupt	4.95			0.0002		prostate cancer
Minor	rs527239555	1	168670253	A	G	1805	DPT	Intron	splice-disrupt	5.46			0.0002		prostate cancer
Minor	rs538302479	1	169560695	C	G	6403	SELP	Intron	splice-disrupt	3.86			0.0002		prostate cancer
Minor	rs542741227	1	169580729	C	T	6403	SELP	Intron	splice-disrupt	4.3			0.0002		prostate cancer
Minor	rs565729651	1	169586265	C	T	6403	SELP	Intron	splice-disrupt	5.79			0.0002		prostate cancer
Minor	rs548813950	1	173446632	G	T	9588	PRDX6	Intron	splice-disrupt	3.89			0.0002		prostate cancer
Minor	rs56004467	1	179079416	C	T	27	ABL2	Intron	splice-disrupt	5.91			0.0002		prostate cancer
Minor	rs147433564	1	182549143	C	T	6041	RNASEL	Intron	splice-disrupt	2.36			0.0008		prostate cancer
Minor	rs536186083	1	201981874	C	T	1999	ELF3	CDS	splice-disrupt	-3.5			0.0002		prostate cancer
Minor	rs542983923	1	202711782	C	T	10765	KDM5B	Intron	splice-disrupt	5.6			0.0004		prostate cancer
Minor	rs138277496	1	203317099	C	A	2331	FMOD	CDS, Intron	splice-disrupt	3.28			0.0014		prostate cancer
Minor	rs144122846	1	206327598	T	C	1510	CTSE	Intron	splice-disrupt	5.18			0.0012		prostate cancer
Minor	rs572935362	1	206666410	C	T	9641	IKBKE	CDS	splice-disrupt	2.21			0.0002		prostate cancer
Minor	rs138566326	1	207039710	G	A	50604	IL20	Intron	splice-disrupt	4.93			0.0004		prostate cancer
Minor	rs138566326	1	207039710	G	T	50604	IL20	Intron	splice-disrupt	4.93			0.0004		prostate cancer
Minor	rs200392245	1	207532883	A	C	1604	CD55	Intron	splice-disrupt	3.04			0.0004		prostate cancer
Minor	rs41283130	1	209879288	T	C	3290	HSD11B1	Intron	splice-disrupt	3.44			0.0002		prostate cancer
Minor	rs533479919	1	209880474	G	C	3290	HSD11B1	Intron	splice-disrupt	5.05			0.0002		prostate cancer
Minor	rs77094478	1	216679960	G	A	2104	ESRRG	3UTR	splice-disrupt	-1.51			0.0004		prostate cancer
Minor	rs77094478	1	216679960	G	T	2104	ESRRG	3UTR	splice-disrupt	-1.51			0.0004		prostate cancer
Minor	rs572537340	1	216824314	C	T	2104	ESRRG	Intron	splice-disrupt	5.74			0.0002		prostate cancer
Minor	rs549405629	1	223934868	G	A	824	CAPN2	Intron	splice-disrupt	4.65			0.0002		prostate cancer
Minor	rs111577998	1	223943180	A	C	824	CAPN2	Intron	splice-disrupt	5.13			0.0002		prostate cancer
Minor	rs111577998	1	223943180	A	G	824	CAPN2	Intron	splice-disrupt	5.13			0.0002		prostate cancer
Minor	rs111577998	1	223943180	A	T	824	CAPN2	Intron	splice-disrupt	5.13			0.0002		prostate cancer
Minor	rs569489502	1	236705011	G	C	3964	LGALS8	Intron	splice-disrupt	5.14			0.0002		prostate cancer
Minor	rs548690713	1	237025645	C	T	4548	MTR	Intron	splice-disrupt	2.34			0.0002		prostate cancer
Minor	rs557565049	1	246110693	C	T	64754	SMYD3	Intron	splice-disrupt	-0.858			0.0002		prostate cancer
Minor	rs551624348	2	10269167	G	T	6241	RRM2	Intron	splice-disrupt	6.04			0.0002		prostate cancer
Minor	rs552973992	2	10580931	G	A	4953	ODC1	CDS	splice-disrupt	2.07			0.0002		prostate cancer
Minor	rs368632476	2	11916210	A	C	23175	LPIN1	Intron	splice-disrupt	2.61			0.0016		prostate cancer
Minor	rs368632476	2	11916210	A	G	23175	LPIN1	Intron	splice-disrupt	2.61			0.0016		prostate cancer
Minor	rs533651991	2	11935532	A	G	23175	LPIN1	Intron	splice-disrupt	4.62			0.0004		prostate cancer
Minor	rs181951068	2	24981026	G	T	8648	NCOA1	Intron	splice-disrupt	4.94			0.0002		prostate cancer
Minor	rs567836748	2	25978985	T	C	55252	ASXL2	Intron	splice-disrupt	6.08			0.0002		prostate cancer
Minor	rs576391331	2	33745018	C	T	25780	RASGRP3	Intron	splice-disrupt	4.38			0.0002		prostate cancer
Minor	rs141565234	2	39216456	C	T	6654	SOS1	Intron	splice-disrupt	5.19			0.0004	other	prostate cancer
Minor	rs547907426	2	43813840	C	A	63892	THADA	Intron	splice-disrupt	4.62			0.0002		prostate cancer
Minor	rs142037828	2	44051573	T	A	51626;64240	DYNC2LI1;ABCG5	Intron	splice-disrupt	5.75			0.002		prostate cancer
Minor	rs562766087	2	48030815	T	C	2956	MSH6	CDS	splice-disrupt	2.01			0.0002		prostate cancer
Minor	rs147852216	2	48033484	G	A	2956	MSH6	CDS	splice-disrupt	5.5	0.03	0.996	0.0002		prostate cancer
Minor	rs116444729	2	49195836	C	T	2492	FSHR	Intron	splice-disrupt	5.15			0.0002		prostate cancer
Minor	rs199518506	2	49216194	C	T	2492	FSHR	Intron	splice-disrupt	4.96			0.0002		prostate cancer
Minor	rs566725824	2	74902762	G	A	10505	SEMA4F	Intron	splice-disrupt	4.5			0.0002		prostate cancer
Minor	rs202207205	2	85628287	C	T	822	CAPG	Intron	splice-disrupt	5.97			0.0002		prostate cancer
Minor	rs535781184	2	86704998	A	G	55818	KDM3A	Intron	splice-disrupt	4.84			0.0002		prostate cancer
Minor	rs539478230	2	86712851	G	A	55818	KDM3A	Intron	splice-disrupt	5.73			0.0002		prostate cancer
Minor	rs544935478	2	101627911	G	A	6160;11138	RPL31;TBC1D8	Intron	splice-disrupt	2.33			0.0002		prostate cancer
Minor	rs76245002	2	111918994	A	G	10018	BCL2L11	Intron	splice-disrupt	1.93			0.0244		prostate cancer
Minor	rs139806291	2	112751999	T	A	10461	MERTK	Intron	splice-disrupt	-2.34			0.0006		prostate cancer
Minor	rs201948284	2	120003565	G	A	55240	STEAP3	3UTR, Intron	splice-disrupt	5.35			0.0002		prostate cancer
Minor	rs577685644	2	120020631	A	G	55240	STEAP3	Intron	splice-disrupt	4.82			0.0002		prostate cancer
Minor	rs556129959	2	127809830	C	A	274	BIN1	Intron	splice-disrupt	4.74			0.0002		prostate cancer
Minor	rs540758848	2	160664959	C	A	4065;100526664	LY75;LY75-CD302	Intron	splice-disrupt	5.55			0.0002		prostate cancer
Minor	rs201850191	2	160697467	C	T	4065;100526664	LY75;LY75-CD302	Intron	splice-disrupt	5.69			0.0004		prostate cancer
Minor	rs543048506	2	160710870	C	A	4065;100526664	LY75;LY75-CD302	Intron	splice-disrupt	5.89			0.0002		prostate cancer
Minor	rs142381749	2	160731954	C	A	4065;100526664	LY75;LY75-CD302	Intron	splice-disrupt	4.04			0.0002		prostate cancer
Minor	rs116302758	2	162904013	T	C	1803	DPP4	Intron	splice-disrupt	0.285			0.0116		prostate cancer
Minor	rs35732034	2	163124596	C	T	64135	IFIH1	Intron	splice-disrupt	4.74			0.0062		prostate cancer
Minor	rs201026962	2	163133923	A	G	64135	IFIH1	Intron	splice-disrupt	5.69			0.0002		prostate cancer
Minor	rs35337543	2	163136505	C	G	64135	IFIH1	Intron	splice-disrupt	5.5			0.0056		prostate cancer
Minor	rs187445915	2	165636164	C	G	22837	COBLL1	Intron	splice-disrupt	-2.91			0.0008		prostate cancer
Minor	rs542099035	2	167060868	A	G	6335;101929680	SCN9A;LOC101929680	Intron	splice-disrupt	4.21			0.0002		prostate cancer
Minor	rs532631248	2	167085484	T	C	6335;101929680	SCN9A;LOC101929680	Intron	splice-disrupt	4.1			0.0002		prostate cancer
Minor	rs560913943	2	167134649	C	G	6335;101929680	SCN9A;LOC101929680	Intron	splice-disrupt	5.23			0.0002		prostate cancer
Minor	rs570744293	2	173368818	G	C	3655	ITGA6	Intron	splice-disrupt	6.03			0.0002		prostate cancer
Minor	rs539849333	2	178540247	C	G	50940	PDE11A	Intron	splice-disrupt	6.16			0.0018		prostate cancer
Minor	rs534761010	2	178565941	T	C	50940	PDE11A	Intron	splice-disrupt	5.7			0.0002		prostate cancer
Minor	rs554904899	2	201450878	T	G	316	AOX1	Intron	splice-disrupt	2.74			0.0002		prostate cancer
Minor	rs139174817	2	201457927	G	A	316	AOX1	Intron	splice-disrupt	2.45			0.0006		prostate cancer
Minor	rs148871699	2	201468080	G	A	316	AOX1	Intron	splice-disrupt	5.09			0.0002		prostate cancer
Minor	rs563669050	2	201499512	A	G	316	AOX1	Intron	splice-disrupt	5.41			0.0004		prostate cancer
Minor	rs566268546	2	201524717	G	T	316	AOX1	Intron	splice-disrupt	5.51			0.0002		prostate cancer
Minor	rs536573363	2	202050849	T	G	843	CASP10	Intron	splice-disrupt	5.13			0.0002		prostate cancer
Minor	rs371199486	2	202065165	G	A	843	CASP10	Intron	splice-disrupt	-0.537			0.0002		prostate cancer
Minor	rs200221261	2	202072907	G	A	843	CASP10	Intron	splice-disrupt	5.08			0.0002		prostate cancer
Minor	rs574742344	2	202074287	T	C	843	CASP10	Intron	splice-disrupt	3.78			0.0004		prostate cancer
Minor	rs560551624	2	209113385	C	T	3417	IDH1	Intron	splice-disrupt	5.3			0.0002		prostate cancer
Minor	rs397515354	2	219677473	G	A	1593	CYP27A1	Intron	splice-disrupt	6.15			0.0002	pathogenic	prostate cancer
Minor	rs397515354	2	219677473	G	C	1593	CYP27A1	Intron	splice-disrupt	6.15			0.0002	pathogenic	prostate cancer
Minor	rs200677606	2	223781215	G	A	2181	ACSL3	Intron	splice-disrupt	5.33			0.0002		prostate cancer
Minor	rs191324442	2	223782874	G	A	2181	ACSL3	Intron	splice-disrupt	5.74			0.0002		prostate cancer
Minor	rs139220113	2	223785788	T	C	2181	ACSL3	Intron	splice-disrupt	3.33			0.003		prostate cancer
Minor	rs144444417	2	232325429	T	A	4691	NCL	CDS	splice-disrupt	-10.7	1	0.001	0.0008		prostate cancer
Minor	rs550022853	2	234855801	T	C	79054	TRPM8	Intron	splice-disrupt	5.43			0.0002		prostate cancer
Minor	rs187799320	2	234869711	G	A	79054	TRPM8	Intron	splice-disrupt	5.53			0.0002		prostate cancer
Minor	rs3749127	2	241390027	C	G	2817;100130449	GPC1;PP14571	3UTR, Intron	splice-disrupt	0.109			0.0238		prostate cancer
Minor	rs189427376	2	241979606	G	T	25992	SNED1	Intron	splice-disrupt	4.73			0.0004		prostate cancer
Minor	rs182331850	2	241979716	G	A	25992	SNED1	Intron	splice-disrupt	4.52			0.0004		prostate cancer
Minor	rs571301231	2	242029865	C	G	25992;130916	SNED1;MTERF4	Intron	splice-disrupt	-0.787			0.0002		prostate cancer
Minor	rs148954456	2	242154318	G	A	50636	ANO7	Intron	splice-disrupt	2.54			0.0004		prostate cancer
Minor	rs202035596	3	9793635	T	A	4968	OGG1	Intron	splice-disrupt	5.49			0		prostate cancer
Minor	rs545090076	3	9825710	A	T	4968;10474	OGG1;TADA3	CDS, Intron	splice-disrupt	5.95			0.0002		prostate cancer
Minor	rs148575246	3	9974543	G	C	84818	IL17RC	Intron	splice-disrupt	4.71			0.004		prostate cancer
Minor	rs541993314	3	11518606	A	C	10533	ATG7	Intron	splice-disrupt	4.28			0.0002		prostate cancer
Minor	rs546583060	3	11551658	G	A	10533	ATG7	Intron	splice-disrupt	2.81			0.0004		prostate cancer
Minor	rs551967625	3	11596284	G	T	10533	ATG7	Intron	splice-disrupt	4.63			0.0002		prostate cancer
Minor	rs543975041	3	15076176	G	A	7182	NR2C2	Intron	splice-disrupt	4.89	0.252		0.0002		prostate cancer
Minor	rs541095604	3	30648470	G	T	7048	TGFBR2	Intron	splice-disrupt	3.6			0.0002		prostate cancer
Minor	rs551154948	3	30703023	G	C	7048	TGFBR2	Intron	splice-disrupt	1.4			0.0002		prostate cancer
Minor	rs528566980	3	30715739	G	A	7048	TGFBR2	Intron	splice-disrupt	5.42			0.0002		prostate cancer
Minor	rs4647220	3	37042541	T	G	4292	MLH1	CDS, 5UTR, Intron	splice-disrupt	-6.78			0.0064	other	prostate cancer
Minor	rs267607789	3	37056036	G	A	4292	MLH1	Intron	splice-disrupt	4.94			0.0002	pathogenic	prostate cancer
Minor	rs267607789	3	37056036	G	C	4292	MLH1	Intron	splice-disrupt	4.94			0.0002	pathogenic	prostate cancer
Minor	rs187906648	3	37144414	C	T	9209	LRRFIP2	Intron	splice-disrupt	6.16			0.0004		prostate cancer
Minor	rs561245364	3	38136368	A	C	9940	DLEC1	Intron	splice-disrupt	4.69			0.0002		prostate cancer
Minor	rs200991090	3	38137438	G	T	9940	DLEC1	Intron	splice-disrupt	5.22			0.0002		prostate cancer
Minor	rs202196386	3	38595769	C	T	6331	SCN5A	Intron	splice-disrupt	3.98			0.0002		prostate cancer
Minor	rs190008375	3	39450231	G	A	3921	RPSA	Intron	splice-disrupt	-3.83			0.0002		prostate cancer
Minor	rs201530807	3	39450232	T	C	3921	RPSA	Intron	splice-disrupt	2.18			0.0004		prostate cancer
Minor	rs557830177	3	42569616	G	A	7433	VIPR1	Intron	splice-disrupt	4.81			0.0002		prostate cancer
Minor	rs150560130	3	42573826	G	A	7433	VIPR1	Intron	splice-disrupt	4.61			0.0002		prostate cancer
Minor	rs202190715	3	44935188	G	A	7047	TGM4	Intron	splice-disrupt	1.4			0.0002		prostate cancer
Minor	rs536471118	3	44935189	T	C	7047	TGM4	Intron	splice-disrupt	1.08			0.0002		prostate cancer
Minor	rs567037257	3	44951580	A	T	7047	TGM4	Intron	splice-disrupt	2.45			0.0002		prostate cancer
Minor	rs185577528	3	46479430	C	A	4057	LTF	Intron	splice-disrupt	5.1			0.0006		prostate cancer
Minor	rs185577528	3	46479430	C	T	4057	LTF	Intron	splice-disrupt	5.1			0.0006		prostate cancer
Minor	rs532803408	3	46620857	G	A	6997;79442	TDGF1;LRRC2	Intron	splice-disrupt	4.2			0.0002		prostate cancer
Minor	rs201516372	3	46621551	G	A	6997;79442	TDGF1;LRRC2	Intron	splice-disrupt	4.29			0.0002		prostate cancer
Minor	rs557541418	3	48265842	A	G	820	CAMP	Intron	splice-disrupt	5.08			0.0002		prostate cancer
Minor	rs200152957	3	48456584	C	T	5364	PLXNB1	Intron	splice-disrupt	4.26			0.0002		prostate cancer
Minor	rs150563388	3	49935646	T	C	4486	MST1R	Intron	splice-disrupt	5.65			0.0004		prostate cancer
Minor	rs587643663	3	50375335	C	A	11186	RASSF1	5UTR, Intron	splice-disrupt	5.84			0.0002		prostate cancer
Minor	rs202023324	3	50386214	C	T	10641	NPRL2	Intron	splice-disrupt	5.38			0.0002		prostate cancer
Minor	rs538537569	3	53752770	T	G	776	CACNA1D	Intron	splice-disrupt	3.93			0.0413		prostate cancer
Minor	rs200629338	3	71027093	C	T	27086	FOXP1	CDS	splice-disrupt	3.84	0.18	0.785	0.0004		prostate cancer
Minor	rs184269283	3	72891429	A	C	55164	SHQ1	Intron	splice-disrupt	5.96			0.0002		prostate cancer
Minor	rs377249848	3	77588021	T	C	6092	ROBO2	Intron	splice-disrupt	2.85			0.0006		prostate cancer
Minor	rs555709843	3	97331221	G	A	285220	EPHA6	Intron	splice-disrupt	-6.76			0.0028		prostate cancer
Minor	rs533785902	3	98501049	A	G	10402	ST3GAL6	Intron	splice-disrupt	0.587			0.0002		prostate cancer
Minor	rs553275913	3	99648699	C	A	11259;84319	FILIP1L;CMSS1	Intron	splice-disrupt	5.46			0.0002		prostate cancer
Minor	rs559214870	3	115535495	T	A	4045	LSAMP	Intron	splice-disrupt	5.46			0.0006		prostate cancer
Minor	rs149853698	3	119533824	A	G	8856	NR1I2	Intron	splice-disrupt	4.31			0.0002		prostate cancer
Minor	rs200371896;rs375693864	3	123368043	T	G	4638	MYLK	Intron	splice-disrupt	3.96			0.0258		prostate cancer
Minor	rs558815366	3	125873463	C	T	10840	ALDH1L1	CDS, 3UTR, Intron	splice-disrupt	2.29			0.0016		prostate cancer
Minor	rs572919483	3	127323590	C	G	4171	MCM2	CDS, 5UTR	splice-disrupt	4.39	0.096	0.266	0.0002		prostate cancer
Minor	rs200171664	3	132063904	G	A	55	ACPP	Intron	splice-disrupt	5.34			0.0002		prostate cancer
Minor	rs144833647	3	132071668	G	T	55	ACPP	Intron	splice-disrupt	5.83			0.0002		prostate cancer
Minor	rs558169795	3	132075528	A	G	55	ACPP	Intron	splice-disrupt	5.56			0.0002		prostate cancer
Minor	rs574508117	3	142462429	G	C	7220	TRPC1	Intron	splice-disrupt	5.3			0.0002		prostate cancer
Minor	rs577143945	3	158415760	C	T	5918	RARRES1	Intron	splice-disrupt	5.74			0.0002		prostate cancer
Minor	rs565070642	3	169999052	G	T	5584	PRKCI	Intron	splice-disrupt	5.77			0.0002		prostate cancer
Minor	rs148663230	3	172482204	G	A	1894	ECT2	CDS	splice-disrupt	5.73	0.041	1	0.0004		prostate cancer
Minor	rs145054587	3	186334974	A	T	197	AHSG	Intron	splice-disrupt	5.71			0.001		prostate cancer
Minor	rs571323739	3	195497086	C	A	4585	MUC4	Intron	splice-disrupt	4.76			0.0002		prostate cancer
Minor	rs561155547	3	195603481	C	T	10188	TNK2	Intron	splice-disrupt	4.33			0.0002		prostate cancer
Minor	rs113269273	4	1164786	C	A	10417	SPON2	Intron	splice-disrupt	4.68			0.0002		prostate cancer
Minor	rs113269273	4	1164786	C	G	10417	SPON2	Intron	splice-disrupt	4.68			0.0002		prostate cancer
Minor	rs200293570	4	1330780	A	T	10296	MAEA	CDS, 5UTR	splice-disrupt	-6.26	0	0	0.0002		prostate cancer
Minor	rs570813728	4	1809316	C	T	2261	FGFR3	3UTR	splice-disrupt	0.298			0.0006		prostate cancer
Minor	rs200283492	4	3429815	A	C	6002	RGS12	Intron	splice-disrupt	-8.55			0.0002		prostate cancer
Minor	rs202125248	4	3444457	A	G	3083	HGFAC	Intron	splice-disrupt	1.84			0.0002		prostate cancer
Minor	rs141013660	4	15713513	G	A	683	BST1	Intron	splice-disrupt	5.75			0.0006		prostate cancer
Minor	rs560107777	4	15717329	G	A	683	BST1	Intron	splice-disrupt	5.49			0.0004		prostate cancer
Minor	rs74977563	4	15724558	G	A	683	BST1	Intron	splice-disrupt	5			0.0006		prostate cancer
Minor	rs78783050	4	15818342	A	G	952	CD38	Intron	splice-disrupt	1.42			0.005		prostate cancer
Minor	rs79840235	4	15826640	G	T	952	CD38	Intron	splice-disrupt	5.05			0.0016		prostate cancer
Minor	rs560569531	4	20490618	G	A	9353	SLIT2	Intron	splice-disrupt	2.97			0.0002		prostate cancer
Minor	rs144778059	4	55946331	C	T	3791	KDR	Intron	splice-disrupt	5.63			0.0002		prostate cancer
Minor	rs201488401	4	66218823	T	A	2044	EPHA5	Intron	splice-disrupt	4.53			0.0002		prostate cancer
Minor	rs57409592	4	70802283	G	C	1446	CSN1S1	Intron	splice-disrupt	-0.216			0.0242		prostate cancer
Minor	rs186749426	4	72635118	C	A	2638	GC	Intron	splice-disrupt	5.32			0.0002		prostate cancer
Minor	rs191134106	4	74316330	A	C	174	AFP	Intron	splice-disrupt	4.85			0		prostate cancer
Minor	rs201416847	4	76573822	C	G	9908	G3BP2	Intron	splice-disrupt	5.96			0.0002		prostate cancer
Minor	rs17001217;rs56639330; rs56873729	4	76842103	C	T	27163	NAAA	Intron	splice-disrupt	4.93			0.01		prostate cancer
Minor	rs572951546	4	83970472	T	A	51138	COPS4	Intron	splice-disrupt	4.78			0.0018		prostate cancer
Minor	rs556932061	4	87728712	G	T	5783	PTPN13	Intron	splice-disrupt	5.48			0		prostate cancer
Minor	rs139555315	4	88901197	G	A	6696	SPP1	Intron	splice-disrupt	4.77			0.0006		prostate cancer
Minor	rs573803020	4	89039413	C	T	9429	ABCG2	Intron	splice-disrupt	5.72			0.0002		prostate cancer
Minor	rs531831004	4	89042946	T	C	9429	ABCG2	Intron	splice-disrupt	5.55			0.0004		prostate cancer
Minor	rs4148151	4	89061167	C	A	9429	ABCG2	Intron	splice-disrupt	3.77			0.0002		prostate cancer
Minor	rs576934285	4	106180774	A	G	54790	TET2	Intron	splice-disrupt	5			0.0002		prostate cancer
Minor	rs199853275;rs201213732	4	122743803	T	A	890	CCNA2	Intron	splice-disrupt	5.23			0.0014		prostate cancer
Minor	rs571597474	4	134085189	G	A	57575	PCDH10	Intron	splice-disrupt	-0.182			0.0002		prostate cancer
Minor	rs147703982	4	143324090	C	T	8821	INPP4B	Intron	splice-disrupt	5.59			0.0002		prostate cancer
Minor	rs10305900	4	148441569	T	G	1909	EDNRA	Intron	splice-disrupt	1.1			0.0002		prostate cancer
Minor	rs573360792	4	159566291	G	A	59350	RXFP1	Intron	splice-disrupt	5.86			0.0004		prostate cancer
Minor	rs559747481	4	159642637	T	C	5481	PPID	Intron	splice-disrupt	4.62			0.0002		prostate cancer
Minor	rs201061995	4	187172804	G	A	3818	KLKB1	Intron	splice-disrupt	5.07			0.0002		prostate cancer
Minor	rs576938295	5	6656190	G	A	6715	SRD5A1	Intron	splice-disrupt	4.25			0.0002		prostate cancer
Minor	rs528735257	5	7859653	C	T	4552;79072	MTRR;FASTKD3	Intron	splice-disrupt	5.48			0.0002		prostate cancer
Minor	rs546325772	5	7863112	T	A	4552;79072	MTRR;FASTKD3	Intron	splice-disrupt	5.65			0.0022		prostate cancer
Minor	rs371798493	5	14489179	G	A	7204	TRIO	Intron	splice-disrupt	-1.44			0.0002		prostate cancer
Minor	rs531760224	5	14497127	G	T	7204	TRIO	Intron	splice-disrupt	5.27			0.0002		prostate cancer
Minor	rs201605013	5	70766220	A	G	55814	BDP1	Intron	splice-disrupt	5.26			0.0002		prostate cancer
Minor	rs144872319	5	70861833	G	A	55814	BDP1	3UTR	splice-disrupt	3.8			0.0004		prostate cancer
Minor	rs567170085	5	75902129	G	A	10788	IQGAP2	Intron	splice-disrupt	5.58			0.0002		prostate cancer
Minor	rs542854070	5	78111938	C	G	411	ARSB	Intron	splice-disrupt	1.21			0.0002		prostate cancer
Minor	rs139975507	5	79351856	G	A	7060	THBS4	Intron	splice-disrupt	5.93			0.0002		prostate cancer
Minor	rs540384094	5	79368099	A	G	7060;101929215	THBS4;CTD-2201I18.1	Intron	splice-disrupt	4.83			0.0002		prostate cancer
Minor	rs550048787	5	79965914	A	G	4437	MSH3	Intron	splice-disrupt	5.1			0.0002		prostate cancer
Minor	rs550626088	5	80037368	G	A	4437	MSH3	Intron	splice-disrupt	4.79			0.0002		prostate cancer
Minor	rs41300805;rs62362548	5	102361084	G	C	5066	PAM	Intron	splice-disrupt	-1.01			0.0355		prostate cancer
Minor	rs140827978	5	125911142	G	A	501	ALDH7A1	CDS	splice-disrupt	5.09	0.001	0.998	0		prostate cancer
Minor	rs541214751	5	130495305	C	T	3094	HINT1	Intron	splice-disrupt	4.71			0.0002		prostate cancer
Minor	rs182624549	5	136602745	C	T	6695	SPOCK1	Intron	splice-disrupt	5.25			0.0002		prostate cancer
Minor	rs201101113	5	137480864	A	T	10902	BRD8	Intron	splice-disrupt	3.77			0.0002		prostate cancer
Minor	rs564766538	5	137508541	C	T	10902	BRD8	Intron	splice-disrupt	-0.854			0.0002		prostate cancer
Minor	rs562864937	5	140802673	G	T	8641;9708;56099;56100;56101;56102;56103;56104;56105;56106;56107;56108;56109;56110;56111;56112;56113;56114;56115	PCDHGB4;PCDHGA8;PCDHGB7;PCDHGB6;PCDHGB5;PCDHGB3;PCDHGB2;PCDHGB1;PCDHGA11;PCDHGA10;PCDHGA9;PCDHGA7;PCDHGA6;PCDHGA5;PCDHGA4;PCDHGA3;PCDHGA2;PCDHGA1;PCDHG@	CDS, Intron	splice-disrupt	4.38	0.015	0.325	0.0002		prostate cancer, prostate cancer
Minor	rs562864937	5	140802673	G	T	8641;9708;56099;56100;56101;56102;56103;56104;56105;56106;56107;56108;56109;56110;56111;56112;56113;56114;56115	PCDHGB4;PCDHGA8;PCDHGB7;PCDHGB6;PCDHGB5;PCDHGB3;PCDHGB2;PCDHGB1;PCDHGA11;PCDHGA10;PCDHGA9;PCDHGA7;PCDHGA6;PCDHGA5;PCDHGA4;PCDHGA3;PCDHGA2;PCDHGA1;PCDHG@	CDS, Intron	splice-disrupt	4.38	0.015	0.325	0.0002		prostate cancer, prostate cancer
Minor	rs148954387	5	147207583	A	G	6690	SPINK1	Intron	splice-disrupt	4.9			0.0008	pathogenic	prostate cancer
Minor	rs112566969	5	149500450	C	A	5159	PDGFRB	Intron	splice-disrupt	5.03			0.0002		prostate cancer
Minor	rs112566969	5	149500450	C	G	5159	PDGFRB	Intron	splice-disrupt	5.03			0.0002		prostate cancer
Minor	rs112566969	5	149500450	C	T	5159	PDGFRB	Intron	splice-disrupt	5.03			0.0002		prostate cancer
Minor	rs112986251	5	149501442	C	A	5159	PDGFRB	Intron	splice-disrupt	5.12			0.0002		prostate cancer
Minor	rs112986251	5	149501442	C	G	5159	PDGFRB	Intron	splice-disrupt	5.12			0.0002		prostate cancer
Minor	rs112717036	5	149785821	C	A	972	CD74	Intron	splice-disrupt	5.73			0.0002		prostate cancer
Minor	rs112717036	5	149785821	C	G	972	CD74	Intron	splice-disrupt	5.73			0.0002		prostate cancer
Minor	rs112717036	5	149785821	C	T	972	CD74	Intron	splice-disrupt	5.73			0.0002		prostate cancer
Minor	rs200865590	5	162910024	A	G	3161;101927813	HMMR;HMMR-AS1	3UTR, Intron	splice-disrupt	4.04			0.0002		prostate cancer
Minor	rs201851606	5	176518811	T	C	2264	FGFR4	Intron	splice-disrupt	4.13			0.0002		prostate cancer
Minor	rs138256705	5	176520503	G	A	2264	FGFR4	CDS, Intron	splice-disrupt	4.44	0.088	0.669	0.0002		prostate cancer
Minor	rs529512338	5	179263435	G	A	8878	SQSTM1	Intron	splice-disrupt	4.78			0.0002		prostate cancer
Minor	rs201824663	5	179264886	C	G	8878;51149	SQSTM1;C5orf45	3UTR, Intron	splice-disrupt	4.34			0.0006		prostate cancer
Minor	rs150564609	6	2836486	T	A	1992	SERPINB1	Intron	splice-disrupt	4.82			0.0238		prostate cancer
Minor	rs201013329	6	4127995	C	G	10455;404220	ECI2;C6orf201	Intron	splice-disrupt	5			0.0002		prostate cancer
Minor	rs540278811	6	7355345	C	G	285782	CAGE1	Intron	splice-disrupt	4.04			0.0002		prostate cancer
Minor	rs543022914	6	7374366	T	G	285782	CAGE1	Intron	splice-disrupt	5.66			0.0002		prostate cancer
Minor	rs201939517	6	7889815	C	T	81567;100526836	TXNDC5;BLOC1S5-TXNDC5	Intron	splice-disrupt	5.52			0.0002		prostate cancer
Minor	rs187540386	6	22290583	C	G	5617	PRL	Intron	splice-disrupt	5.87			0.0002		prostate cancer
Minor	rs573745685	6	26093461	G	A	3077	HFE	Intron	splice-disrupt	5.28			0.0006		prostate cancer
Minor	rs200170667	6	30673059	C	G	9656	MDC1	CDS	splice-disrupt	1.28	0	0.213	0.0002		prostate cancer
Minor	rs552734652	6	31473649	G	A	4277	MICB	Intron	splice-disrupt	2.73			0.0002		prostate cancer
Minor	rs556375681	6	32151100	C	T	177	AGER	CDS, Intron	splice-disrupt	5.68	0.026	0.998	0.0002		prostate cancer
Minor	rs539191851	6	32151218	C	G	177	AGER	Intron	splice-disrupt	-1.61			0.0002		prostate cancer
Minor	rs558198242	6	32187368	C	G	4855	NOTCH4	Intron	splice-disrupt	4.16			0.0002		prostate cancer
Minor	rs146032538	6	35610590	A	G	2289	FKBP5	CDS	splice-disrupt	2.49	0		0.0184		prostate cancer
Minor	rs144066344	6	36929295	G	A	221476	PI16	CDS	splice-disrupt	0.249			0.0002		prostate cancer
Minor	rs149672013	6	36931598	G	A	221476	PI16	Intron	splice-disrupt	4.94			0.0002		prostate cancer
Minor	rs552168588	6	41557735	A	C	116113	FOXP4	CDS, Intron	splice-disrupt	3.99	0.068	0.227	0.0002		prostate cancer
Minor	rs149166358	6	41704743	C	T	5225	PGC	Intron	splice-disrupt	4.52			0.0002		prostate cancer
Minor	rs574439199	6	43044725	G	A	5754	PTK7	Intron	splice-disrupt	2.59			0.0004		prostate cancer
Minor	rs542903969	6	43416765	G	A	89845	ABCC10	Intron	splice-disrupt	5.7			0.0002		prostate cancer
Minor	rs546212544	6	46677062	A	C	7941	PLA2G7	Intron	splice-disrupt	5.93			0.0002		prostate cancer
Minor	rs201899866	6	46679232	C	T	7941	PLA2G7	Intron	splice-disrupt	4.69			0.0028		prostate cancer
Minor	rs142974898	6	46690518	A	G	7941	PLA2G7	Intron	splice-disrupt	5.43			0.0006		prostate cancer
Minor	rs140604191	6	49704222	T	C	10321	CRISP3	Intron	splice-disrupt	4.94			0.0002		prostate cancer
Minor	rs117796773	6	52103527	C	A	112744	IL17F	Intron	splice-disrupt	5.76			0.0036		prostate cancer
Minor	rs117796773	6	52103527	C	G	112744	IL17F	Intron	splice-disrupt	5.76			0.0036		prostate cancer
Minor	rs117796773	6	52103527	C	T	112744	IL17F	Intron	splice-disrupt	5.76			0.0036		prostate cancer
Minor	rs187369848	6	83879561	C	A	5238;23033	PGM3;DOPEY1	Intron	splice-disrupt	-6.33			0.0004		prostate cancer
Minor	rs568045467	6	86197209	T	A	4907	NT5E	Intron	splice-disrupt	5.48			0.0002		prostate cancer
Minor	rs570301594	6	88854725	T	C	1268	CNR1	CDS	splice-disrupt	5.77	0.163	0.006	0.0002		prostate cancer
Minor	rs184471651	6	93956705	T	C	2045	EPHA7	Intron	splice-disrupt	5.97			0.0002		prostate cancer
Minor	rs145609128	6	107003773	G	T	202	AIM1	Intron	splice-disrupt	5.35			0.0002		prostate cancer
Minor	rs531712574	6	117232097	G	T	222546	RFX6	Intron	splice-disrupt	5.75			0.0002		prostate cancer
Minor	rs537177486	6	117240298	A	C	222546	RFX6	Intron	splice-disrupt	6.08			0.0002		prostate cancer
Minor	rs567719723	6	122752574	G	T	3298	HSF2	Intron	splice-disrupt	5.21			0.0002		prostate cancer
Minor	rs151251158	6	128306864	A	G	5796	PTPRK	Intron	splice-disrupt	5.82			0.0004		prostate cancer
Minor	rs574154327	6	132173376	G	T	5167	ENPP1	Intron	splice-disrupt	5.59			0.0002		prostate cancer
Minor	rs533291788	6	152129338	C	T	2099	ESR1	CDS	splice-disrupt	5.01			0.0004		prostate cancer
Minor	rs142712646	6	152265352	C	T	2099	ESR1	CDS	splice-disrupt	5.51	0.008	1	0.0008		prostate cancer
Minor	rs188957694	6	152265353	G	A	2099	ESR1	CDS	splice-disrupt	5.51	0.001	1	0.0002		prostate cancer
Minor	rs201410932	6	154412608	G	A	4988	OPRM1	CDS, Intron	splice-disrupt	6.16	0.075	0.005	0.0002		prostate cancer
Minor	rs115854517	6	154428881	A	G	4988	OPRM1	Intron	splice-disrupt	0.235			0.0112		prostate cancer
Minor	rs150003726	6	154429150	G	A	4988	OPRM1	3UTR, 5UTR, Intron	splice-disrupt	0.235			0.0004		prostate cancer
Minor	rs533334308	6	159618462	G	A	84624	FNDC1	Intron	splice-disrupt	6.17			0.0002		prostate cancer
Minor	rs569292940	6	168272892	A	G	4301	MLLT4	Intron	splice-disrupt	5.51			0.0002		prostate cancer
Minor	rs555457120	6	169626274	C	T	7058	THBS2	Intron	splice-disrupt	4.7			0.0004		prostate cancer
Minor	rs560304495	7	1976322	C	A	8379	MAD1L1	Intron	splice-disrupt	4.77			0.0002		prostate cancer
Minor	rs558023721	7	2255924	T	C	8379	MAD1L1	Intron	splice-disrupt	5.43			0.0002		prostate cancer
Minor	rs111645859	7	2552963	G	A	3955	LFNG	Intron	splice-disrupt	-1.64			0.0014		prostate cancer
Minor	rs143792770	7	5643663	C	T	6624	FSCN1	Intron	splice-disrupt	1.58			0.0018		prostate cancer
Minor	rs560647572	7	6438350	G	A	5879	RAC1	Intron	splice-disrupt	4.76			0.0004		prostate cancer
Minor	rs574747076	7	12611251	G	A	85477	SCIN	Intron	splice-disrupt	-1.55			0.0004		prostate cancer
Minor	rs148570223	7	12620848	T	G	85477	SCIN	Intron	splice-disrupt	5.11			0.0002		prostate cancer
Minor	rs541837678	7	18300158	G	A	9734	HDAC9	Intron	splice-disrupt	0.158			0.0002		prostate cancer
Minor	rs201039379	7	26237240	A	C	3181	HNRNPA2B1	Intron	splice-disrupt	4.92			0.0002		prostate cancer
Minor	rs182537434	7	28060171	C	T	221895	JAZF1	Intron	splice-disrupt	0.986			0.0006		prostate cancer
Minor	rs567332130	7	42018197	C	T	2737	GLI3	Intron	splice-disrupt	5.84			0		prostate cancer
Minor	rs117054298	7	45932563	A	T	3484	IGFBP1	CDS	splice-disrupt	4.57	0.001	0.999	0.001		prostate cancer
Minor	rs538765925	7	50595834	C	G	1644	DDC	Intron	splice-disrupt	6.06			0.0002		prostate cancer
Minor	rs188703146	7	55221703	G	C	1956	EGFR	Intron	splice-disrupt	5.81			0.0002		prostate cancer
Minor	rs201929521	7	75933299	A	G	3315	HSPB1	Intron	splice-disrupt	4.48			0.0002		prostate cancer
Minor	rs533437091	7	77649295	T	C	9863	MAGI2	Intron	splice-disrupt	4.17			0.0002		prostate cancer
Minor	rs538260254	7	80378213	C	A	10512	SEMA3C	Intron	splice-disrupt	5.38			0.0002		prostate cancer
Minor	rs199843225	7	80433421	C	T	10512	SEMA3C	Intron	splice-disrupt	4.73			0.0002		prostate cancer
Minor	rs199537183	7	80545994	C	T	10512	SEMA3C	Intron	splice-disrupt	5.39			0.0002		prostate cancer
Minor	rs200780377	7	83636668	C	G	10371	SEMA3A	Intron	splice-disrupt	4.4			0.0002		prostate cancer
Minor	rs551183900	7	93063564	C	T	799	CALCR	Intron	splice-disrupt	2.99			0.0004		prostate cancer
Minor	rs545687206	7	95001484	C	A	5446	PON3	Intron	splice-disrupt	4.37			0.0002		prostate cancer
Minor	rs549820612	7	98805022	A	T	402569	KPNA7	Intron	splice-disrupt	4.36			0.0004		prostate cancer
Minor	rs373134805	7	99264313	C	G	1577;221785	CYP3A5;ZSCAN25	Intron	splice-disrupt	3.74			0.0002		prostate cancer
Minor	rs55965422;rs59628234	7	99264573	A	C	1577;221785	CYP3A5;ZSCAN25	Intron	splice-disrupt	3.74			0.0008		prostate cancer
Minor	rs55965422;rs59628234	7	99264573	A	G	1577;221785	CYP3A5;ZSCAN25	Intron	splice-disrupt	3.74			0.0008		prostate cancer
Minor	rs55965422;rs59628234	7	99264573	A	T	1577;221785	CYP3A5;ZSCAN25	Intron	splice-disrupt	3.74			0.0008		prostate cancer
Minor	rs569933984	7	100488735	C	T	43	ACHE	Intron	splice-disrupt	2.41			0.0002		prostate cancer
Minor	rs141347752	7	100771765	G	A	5054	SERPINE1	CDS	splice-disrupt	2.72	0.013	0.993	0.0012		prostate cancer
Minor	rs574105413	7	114210860	A	G	93986	FOXP2	Intron	splice-disrupt	2.14			0.0004		prostate cancer
Minor	rs76713772	7	117227792	G	A	1080	CFTR	Intron	splice-disrupt	5.06			0.0004	pathogenic	prostate cancer
Minor	rs75096551	7	117246808	G	A	1080	CFTR	Intron	splice-disrupt	5.4			0.0002	pathogenic	prostate cancer
Minor	rs201366900	7	117365105	C	A	83992	CTTNBP2	Intron	splice-disrupt	5.72			0.0002		prostate cancer
Minor	rs147736225	7	129940755	G	C	51200	CPA4	Intron	splice-disrupt	5.85			0.0004		prostate cancer
Minor	rs569356670	7	131193983	G	A	5420	PODXL	Intron	splice-disrupt	2.89			0.0006		prostate cancer
Minor	rs192891114	7	138255608	A	G	8805	TRIM24	CDS	splice-disrupt	3.74	0.199	0.014	0.0002		prostate cancer
Minor	rs561800720	7	142566726	G	T	2051	EPHB6	Intron	splice-disrupt	5.56			0.0002		prostate cancer
Minor	rs200265818	7	142568162	T	A	2051	EPHB6	Intron	splice-disrupt	5.58			0.0002		prostate cancer
Minor	rs563531731	7	148964314	G	T	100289678	ZNF783	Intron	splice-disrupt	4.86			0.0002		prostate cancer
Minor	rs541280328	7	156981642	G	A	9690	UBE3C	Intron	splice-disrupt	1.39			0.0002		prostate cancer
Minor	rs540346899	7	158896547	T	C	7434	VIPR2	Intron	splice-disrupt	4.86			0.0002		prostate cancer
Minor	rs541042265	8	6338233	A	G	79648	MCPH1	Intron	splice-disrupt	4.74			0.0004		prostate cancer
Minor	rs575037500	8	6357452	T	C	285;79648	ANGPT2;MCPH1	3UTR, Intron	splice-disrupt	5.78			0.0002		prostate cancer, prostate cancer
Minor	rs575037500	8	6357452	T	C	285;79648	ANGPT2;MCPH1	3UTR, Intron	splice-disrupt	5.78			0.0002		prostate cancer, prostate cancer
Minor	rs557690276	8	6478974	G	T	79648	MCPH1	3UTR, Intron	splice-disrupt	5.25			0.0002		prostate cancer
Minor	rs553176366	8	10697216	G	T	54984	PINX1	Intron	splice-disrupt	0.384			0.0004		prostate cancer
Minor	rs563236488	8	11703169	C	G	1508	CTSB	Intron	splice-disrupt	5.29			0.0002		prostate cancer
Minor	rs139142422	8	15615298	A	C	7991	TUSC3	Intron	splice-disrupt	4			0.0004		prostate cancer
Minor	rs150131889	8	16035394	C	A	4481	MSR1	Intron	splice-disrupt	5.36			0.0004		prostate cancer
Minor	rs33912200	8	16035502	C	T	4481	MSR1	Intron	splice-disrupt	5.36			0.0012		prostate cancer
Minor	rs532917895	8	16035503	T	C	4481	MSR1	Intron	splice-disrupt	2.9			0.0002		prostate cancer
Minor	rs138926704	8	17491723	G	T	5157	PDGFRL	Intron	splice-disrupt	5.2			0.0002		prostate cancer
Minor	rs527510848	8	20107480	C	T	11178	LZTS1	CDS	splice-disrupt	5.17	0.005	0.999	0.0002		prostate cancer
Minor	rs201203457	8	22548585	G	C	1960	EGR3	CDS	splice-disrupt	5.65	0.001	0.668	0.0002		prostate cancer
Minor	rs577590553	8	22548898	G	A	1960	EGR3	CDS	splice-disrupt	5.39			0.0002		prostate cancer
Minor	rs550790268	8	22960696	T	A	8794;254896	TNFRSF10C;LOC254896	5UTR, Intron	splice-disrupt	1.62	0		0.0002		prostate cancer
Minor	rs551115070	8	23003435	C	T	8793	TNFRSF10D	Intron	splice-disrupt	1.99			0.0002		prostate cancer
Minor	rs556114777	8	23540285	G	T	4824	NKX3-1	CDS, Intron	splice-disrupt	2.36	0.698	0.063	0.0002		prostate cancer
Minor	rs546070570	8	24187629	G	A	10863	ADAM28	Intron	splice-disrupt	5.71			0.0002		prostate cancer
Minor	rs550457914	8	24188662	G	A	10863	ADAM28	Intron	splice-disrupt	5.72			0.0002		prostate cancer
Minor	rs188534729	8	29994786	A	G	23484;619373	LEPROTL1;MBOAT4	Intron	splice-disrupt	-1.24			0.0044		prostate cancer
Minor	rs545836177	8	30537187	C	T	2936	GSR	Intron	splice-disrupt	5.23			0.0002		prostate cancer
Minor	rs199996955	8	32606214	T	C	3084	NRG1	Intron	splice-disrupt	1.67			0.0006		prostate cancer
Minor	rs376416531	8	38285863	C	G	2260	FGFR1	Intron	splice-disrupt	5.63			0		prostate cancer
Minor	rs376416531	8	38285863	C	T	2260	FGFR1	Intron	splice-disrupt	5.63			0		prostate cancer
Minor	rs4577922	8	38709402	A	G	6867	TACC1	3UTR	splice-disrupt	-4.48			0.0302		prostate cancer
Minor	rs570723788	8	42227701	C	G	5423	POLB	Intron	splice-disrupt	2.01			0.0004		prostate cancer
Minor	rs11411516;rs139816502; rs145697649; rs33914855; rs67588121; rs67588122; rs67588123; rs67588124; rs67588125; rs67588126; rs67588127; rs67588128; rs67588129; rs67588130; rs67588131; rs67588132; rs67588133; rs67588134; rs67588135; rs67588136; rs67588137; rs67588138; rs67588139; rs67588140; rs67588141; rs67588142; rs67588143; rs67588144; rs67588145; rs67588146; rs67588147; rs67588148; rs67588149; rs…	8	48805816	A	G	5591	PRKDC	CDS	splice-disrupt	5.82			0		prostate cancer
Minor	rs373026044	8	72938194	C	G	8989;100132891	TRPA1;LOC100132891	Intron	splice-disrupt	5.26			0.0002		prostate cancer
Minor	rs373026044	8	72938194	C	T	8989;100132891	TRPA1;LOC100132891	Intron	splice-disrupt	5.26			0.0002		prostate cancer
Minor	rs190001360	8	72975033	C	T	8989	TRPA1	Intron	splice-disrupt	5.62			0.0002		prostate cancer
Minor	rs55999649	8	73925167	G	T	7013	TERF1	Intron	splice-disrupt	-0.253			0.0038		prostate cancer
Minor	rs570512700	8	73942631	G	A	7013	TERF1	Intron	splice-disrupt	4.34			0.0008		prostate cancer
Minor	rs111339152	8	82391647	A	G	2167	FABP4	Intron	splice-disrupt	5.47			0.0002		prostate cancer
Minor	rs111339152	8	82391647	A	T	2167	FABP4	Intron	splice-disrupt	5.47			0.0002		prostate cancer
Minor	rs564934128	8	87470255	G	T	11059	WWP1	Intron	splice-disrupt	5.12			0.0002		prostate cancer
Minor	rs540411053	8	87559938	G	A	8895	CPNE3	Intron	splice-disrupt	5.8			0.0002		prostate cancer
Minor	rs201375412	8	87560663	G	A	8895	CPNE3	Intron	splice-disrupt	5.32			0.0004		prostate cancer
Minor	rs200102898	8	87570515	G	A	8895	CPNE3	Intron	splice-disrupt	5.45			0.0002		prostate cancer
Minor	rs574673404	8	90996752	C	T	4683	NBN	Intron	splice-disrupt	3.72			0.0002		prostate cancer
Minor	rs191727049	8	126049478	C	T	9897	KIAA0196	Intron	splice-disrupt	6.04			0.0002		prostate cancer
Minor	rs181946889	8	126056148	T	G	9897	KIAA0196	Intron	splice-disrupt	4.56			0.0002		prostate cancer
Minor	rs140634799	8	134276837	T	C	10397	NDRG1	CDS, 5UTR, Intron	splice-disrupt	5.56	0.009	0.004	0.0002		prostate cancer
Minor	rs551852206	8	134296517	A	G	10397	NDRG1	CDS, 5UTR, Intron	splice-disrupt	3.88	0.001	0.973	0.0002		prostate cancer
Minor	rs574990600	8	141774279	T	C	5747	PTK2	Intron	splice-disrupt	-10.2			0.0002		prostate cancer
Minor	rs143843572	8	141780814	C	T	5747	PTK2	Intron	splice-disrupt	5.86			0.0008		prostate cancer
Minor	rs539836429	8	143993945	C	T	1585	CYP11B2	Intron	splice-disrupt	1.69			0.0002		prostate cancer
Minor	rs187027021	8	145139945	C	T	8733	GPAA1	Intron	splice-disrupt	-3.84			0.0006		prostate cancer
Minor	rs149121553	9	730250	T	G	23189	KANK1	Intron	splice-disrupt	5.91			0.0004		prostate cancer
Minor	rs557601410	9	5050684	A	G	3717	JAK2	Intron	splice-disrupt	4.58			0.0002		prostate cancer
Minor	rs570628004	9	5466830	G	T	29126	CD274	Intron	splice-disrupt	2.23			0.0002		prostate cancer
Minor	rs137987155	9	7105501	G	C	23081	KDM4C	Intron	splice-disrupt	-2.09			0.0002		prostate cancer
Minor	rs563403622	9	7169797	G	A	23081	KDM4C	Intron	splice-disrupt	4.1			0.0002		prostate cancer
Minor	rs543163030	9	33441904	T	C	360	AQP3	3UTR	splice-disrupt	-0.907			0.0002		prostate cancer
Minor	rs554959987	9	33443763	C	T	360	AQP3	Intron	splice-disrupt	5.55			0.0002		prostate cancer
Minor	rs143707562	9	33796801	G	A	5646	PRSS3	Intron	splice-disrupt	2.29			0.0002		prostate cancer
Minor	rs551785342	9	33798081	G	T	5646	PRSS3	Intron	splice-disrupt	3.61			0.0002		prostate cancer
Minor	rs531193020	9	33799025	G	A	5646;101929665	PRSS3;UBE2R2-AS1	Intron	splice-disrupt	3.45			0.0002		prostate cancer
Minor	rs199757118	9	34657333	G	A	3590	IL11RA	Intron	splice-disrupt	4.8			0.0002		prostate cancer
Minor	rs200169943	9	34659754	A	G	3590	IL11RA	Intron	splice-disrupt	5.62			0.0002		prostate cancer
Minor	rs539851936	9	35062973	A	G	7415	VCP	Intron	splice-disrupt	5.9			0.0002		prostate cancer
Minor	rs201625380	9	35732992	G	T	10488	CREB3	5UTR, Intron, Non-coding	splice-disrupt	3.17			0.0002		prostate cancer
Minor	rs554489213	9	79003203	C	G	55312	RFK	Intron	splice-disrupt	-4.22			0.0002		prostate cancer
Minor	rs139658711	9	79441650	T	C	158471	PRUNE2	Intron	splice-disrupt	5.67			0.0004		prostate cancer
Minor	rs538734131	9	90342645	G	T	1514	CTSL	Intron	splice-disrupt	3.05			0.0006		prostate cancer
Minor	rs531047080	9	91978444	T	C	10507	SEMA4D	Intron	splice-disrupt	4.99			0.0004		prostate cancer
Minor	rs532634002	9	95227085	C	T	54829;401541	ASPN;CENPP	Intron	splice-disrupt	-0.398			0.0002		prostate cancer
Minor	rs189667531	9	98208674	C	T	5727	PTCH1	Intron	splice-disrupt	5.65			0.0004		prostate cancer
Minor	rs545543095	9	104319880	T	C	56254	RNF20	Intron	splice-disrupt	4.84			0.0002		prostate cancer
Minor	rs567434651	9	104324294	G	A	56254	RNF20	Intron	splice-disrupt	5.58			0.0002		prostate cancer
Minor	rs77865995	9	113800931	C	T	1902	LPAR1	Intergenic	splice-disrupt	-0.341			0.0166		prostate cancer
Minor	rs146469061	9	114332369	A	G	22949;158399	PTGR1;ZNF483	Intron	splice-disrupt	3.9			0.0002		prostate cancer
Minor	rs537674676	9	114356501	C	A	22949	PTGR1	Intron	splice-disrupt	4.56			0.0004		prostate cancer
Minor	rs554971570	9	117827199	C	T	3371	TNC	Intron	splice-disrupt	5.69			0.0002		prostate cancer
Minor	rs539021482	9	124089071	G	T	2934	GSN	Intron	splice-disrupt	-3.98			0.0002		prostate cancer
Minor	rs199852373	9	125154466	A	G	5742	PTGS1	Intron	splice-disrupt	4.18			0.0002		prostate cancer
Minor	rs199856090	9	130913742	C	T	3934	LCN2	Intron	splice-disrupt	-3.99			0.0014		prostate cancer
Minor	rs139329518	9	130913998	T	C	3934	LCN2	Intron	splice-disrupt	4.48			0.0016		prostate cancer
Minor	rs528970065	9	130941267	C	T	25792	CIZ1	CDS, Intron	splice-disrupt	-1.66	0.014	0.006	0.0002		prostate cancer
Minor	rs35883555; rs549024083	9	131475329	A	G	29941	PKN3	Intron	splice-disrupt	5.24			0.0002		prostate cancer
Minor	rs566960197	9	133710787	C	T	25	ABL1	5UTR, Intron	splice-disrupt	1.63			0.0006		prostate cancer
Minor	rs11433463;rs138575907; rs563529313	9	133710819	T	C	25	ABL1	5UTR, Intron	splice-disrupt	-1.87	0.011		0		prostate cancer
Minor	rs527377802	9	135978164	A	G	5900	RALGDS	Intron	splice-disrupt	5.82			0.0004		prostate cancer
Minor	rs576413370	10	5034021	A	G	1646	AKR1C2	Intron	splice-disrupt	2.36			0.0014		prostate cancer
Minor	rs565642871	10	5043874	C	G	1646	AKR1C2	Intron	splice-disrupt	2.31			0.0004		prostate cancer
Minor	rs147205859	10	5141642	G	A	8644	AKR1C3	Intron	splice-disrupt	2.67			0.0014		prostate cancer
Minor	rs571689494	10	5144844	T	G	8644	AKR1C3	Intron	splice-disrupt	2.03			0.0002		prostate cancer
Minor	rs532445114	10	27059451	C	T	10006	ABI1	Intron	splice-disrupt	-3.13			0.0004		prostate cancer
Minor	rs143340752	10	31810579	C	T	6935	ZEB1	CDS	splice-disrupt	-1.2			0.0008		prostate cancer
Minor	rs575462473	10	33201054	T	C	3688	ITGB1	Intron	splice-disrupt	6.07			0.0002		prostate cancer
Minor	rs200727172	10	33221433	C	G	3688	ITGB1	Intron	splice-disrupt	-5.73			0.0002		prostate cancer
Minor	rs137918654	10	35485028	G	T	1390	CREM	5UTR, Intron	splice-disrupt	0.694			0.007		prostate cancer
Minor	rs202053997	10	43606681	C	G	5979	RET	CDS	splice-disrupt	5.47	0.047	0.999	0.0002		prostate cancer
Minor	rs41307557	10	44876279	G	A	6387	CXCL12	CDS	splice-disrupt	3.61			0.0002		prostate cancer
Minor	rs199499510	10	45907762	G	A	240	ALOX5	Intron	splice-disrupt	5.07			0.0002		prostate cancer
Minor	rs557303188	10	61011334	C	G	220965	FAM13C	Intron	splice-disrupt	5.74	0.001	1	0.0002		prostate cancer
Minor	rs202129522	10	61014107	C	G	220965	FAM13C	Intron	splice-disrupt	5.51	0.442	1	0.0002		prostate cancer
Minor	rs202028193	10	61062559	A	C	220965	FAM13C	Intron	splice-disrupt	5.14			0.0002		prostate cancer
Minor	rs548182750	10	74804737	A	G	5033	P4HA1	Intron	splice-disrupt	5.77			0.0002		prostate cancer
Minor	rs138875181	10	78755467	C	T	3778	KCNMA1	Intron	splice-disrupt	5.06			0.001		prostate cancer
Minor	rs547460380	10	81921689	A	G	311	ANXA11	Intron	splice-disrupt	4.65			0.0002		prostate cancer
Minor	rs558151486	10	81928858	G	A	311	ANXA11	CDS	splice-disrupt	4.55	0.152	0.009	0.0002		prostate cancer
Minor	rs201390006	10	81932562	C	T	311	ANXA11	Intron	splice-disrupt	4.62			0.0002		prostate cancer
Minor	rs527562872	10	94366474	G	A	3832	KIF11	Intron	splice-disrupt	5.94			0.0002		prostate cancer
Minor	rs556267618	10	97413046	C	T	5832	ALDH18A1	Intron	splice-disrupt	4.97			0.0002		prostate cancer
Minor	rs560454433	10	102509501	A	G	5076	PAX2	Intron	splice-disrupt	6.17			0.0002		prostate cancer
Minor	rs182752891	10	114171738	G	A	51703	ACSL5	Intron	splice-disrupt	5.69			0.0002		prostate cancer
Minor	rs368446452	10	114849301	T	A	6934	TCF7L2	Intron	splice-disrupt	4.89			0.0002		prostate cancer
Minor	rs558818296	10	121093277	G	A	2869	GRK5	Intron	splice-disrupt	-5.05			0.0004		prostate cancer
Minor	rs547476559	10	123792607	A	T	10579	TACC2	Intron	splice-disrupt	2.02			0.0002		prostate cancer
Minor	rs564839203	10	123971010	A	C	10579	TACC2	CDS	splice-disrupt	4.74	0.031	0.999	0.0002		prostate cancer
Minor	rs184052016	10	123976438	T	A	10579	TACC2	Intron	splice-disrupt	5.54			0.0014		prostate cancer
Minor	rs193166374	10	124331828	A	C	1755	DMBT1	Intron	splice-disrupt	1.44			0.0002		prostate cancer
Minor	rs200051753	10	124337325	A	G	1755	DMBT1	Intron	splice-disrupt	2.79			0.0002		prostate cancer
Minor	rs567203105	10	124340412	G	C	1755	DMBT1	Intron	splice-disrupt	1.45			0.0012		prostate cancer
Minor	rs372542185	10	124350180	G	A	1755	DMBT1	Intron	splice-disrupt	1.84			0.0004		prostate cancer
Minor	rs370834586	10	124352112	G	C	1755	DMBT1	Intron	splice-disrupt	2.95			0.0002		prostate cancer
Minor	rs528420588	10	124353115	G	C	1755	DMBT1	Intron	splice-disrupt	1.93			0.0012		prostate cancer
Minor	rs199815929	10	124357488	A	C	1755	DMBT1	Intron	splice-disrupt	0.187			0.0006		prostate cancer
Minor	rs567444186	10	124378855	T	G	1755	DMBT1	Intron	splice-disrupt	2			0.0002		prostate cancer
Minor	rs551144161	10	126092490	C	T	4942	OAT	Intron	splice-disrupt	4.82			0.0002		prostate cancer
Minor	rs117762702	10	129914272	C	T	4288	MKI67	Intron	splice-disrupt	3.68			0.0006		prostate cancer
Minor	rs192790150	11	409216	C	T	59307	SIGIRR	Intron	splice-disrupt	-0.673			0.0002		prostate cancer
Minor	rs180685335	11	4713384	A	T	81285	OR51E2	Intron	splice-disrupt	0.942			0.0004		prostate cancer
Minor	rs138660620	11	6964873	G	A	7762	ZNF215	Intron	splice-disrupt	1.39			0.0004		prostate cancer
Minor	rs181471799	11	7614362	G	A	8495	PPFIBP2	Intron	splice-disrupt	4.68			0.0002		prostate cancer
Minor	rs569898478	11	7656826	T	C	8495	PPFIBP2	Intron	splice-disrupt	5.39			0.0002		prostate cancer
Minor	rs200020686	11	7674425	G	A	8495	PPFIBP2	CDS	splice-disrupt	6.03			0.0002		prostate cancer
Minor	rs536649085	11	7674732	G	A	8495	PPFIBP2	3UTR	splice-disrupt	1.42			0.0002		prostate cancer
Minor	rs568250697	11	8933220	T	C	56672	AKIP1	Intron	splice-disrupt	3.42			0.0002		prostate cancer
Minor	rs530799575	11	9501095	T	C	7702	ZNF143	Intron	splice-disrupt	5.87			0.0002		prostate cancer
Minor	rs376911045	11	12020242	C	T	27122	DKK3	Intron	splice-disrupt	4.99			0.0002		prostate cancer
Minor	rs570712491	11	17336931	A	G	4925	NUCB2	CDS	splice-disrupt	5.77			0.0002		prostate cancer
Minor	rs571047357	11	34478365	G	C	847	CAT	Intron	splice-disrupt	5.86			0.0002		prostate cancer
Minor	rs185210904	11	35243250	A	G	960	CD44	CDS, Intron	splice-disrupt	-11.7			0.0018		prostate cancer
Minor	rs140184039	11	35243921	G	A	960	CD44	Intron	splice-disrupt	0.718			0.0046		prostate cancer
Minor	rs553698637	11	49179596	C	T	2346	FOLH1	Intron	splice-disrupt	3.5			0.0002		prostate cancer
Minor	rs529300272	11	49196443	C	A	2346	FOLH1	Intron	splice-disrupt	4.54			0.0002		prostate cancer
Minor	rs564199415	11	57367336	G	A	710	SERPING1	Intron	splice-disrupt	2.22			0.0006		prostate cancer
Minor	rs533666992	11	57509279	A	G	280636;100528016	C11orf31;TMX2-CTNND1	Intron	splice-disrupt	4.96			0.0002		prostate cancer
Minor	rs79135825	11	58378422	G	A	80829;386607	ZFP91;ZFP91-CNTF	Intron	splice-disrupt	5.86			0.0104		prostate cancer
Minor	rs573757280	11	63753832	G	C	55611	OTUB1	5UTR	splice-disrupt	1.41			0.0002		prostate cancer
Minor	rs576458828	11	63756098	G	C	55611	OTUB1	Intron	splice-disrupt	0.502			0.0006		prostate cancer
Minor	rs545918979	11	63765241	G	A	55611	OTUB1	3UTR, 5UTR	splice-disrupt	0.451			0.0002		prostate cancer
Minor	rs147883767	11	64004657	A	C	7423	VEGFB	Intron	splice-disrupt	4.49			0.0002		prostate cancer
Minor	rs147883767	11	64004657	A	G	7423	VEGFB	Intron	splice-disrupt	4.49			0.0002		prostate cancer
Minor	rs201578535	11	64004658	G	C	7423	VEGFB	Intron	splice-disrupt	4.49			0.0002		prostate cancer
Minor	rs112903919	11	65486247	G	C	10524;84153	KAT5;RNASEH2C	3UTR, Intron	splice-disrupt	1.83			0.0078		prostate cancer
Minor	rs538459202	11	65624904	T	G	1072	CFL1	Intron	splice-disrupt	-3.05			0.0014		prostate cancer
Minor	rs567578262	11	65632617	G	T	80198	MUS81	Intron	splice-disrupt	5.52			0.0002		prostate cancer
Minor	rs200289737	11	65733691	C	T	9092	SART1	Intron	splice-disrupt	-0.901			0.0002		prostate cancer
Minor	rs201078105	11	67196712	G	C	6199	RPS6KB2	Intron	splice-disrupt	4.31			0.0002		prostate cancer
Minor	rs191107774	11	68579904	C	T	1374	CPT1A	Intron	splice-disrupt	4.59			0.0002	pathogenic	prostate cancer
Minor	rs542653358	11	89891407	G	C	10003	NAALAD2	Intron	splice-disrupt	5.57			0.0002		prostate cancer
Minor	rs200915206	11	89914786	A	T	10003	NAALAD2	Intron	splice-disrupt	4.92			0.0002		prostate cancer
Minor	rs576590633	11	102207533	G	T	330	BIRC3	Intron	splice-disrupt	4.41			0.0002		prostate cancer
Minor	rs566440754	11	102666024	T	A	4312;100288077	MMP1;WTAPP1	Intron	splice-disrupt	6.03			0.0002		prostate cancer
Minor	rs139018071	11	102668717	A	G	4312;100288077	MMP1;WTAPP1	Intron	splice-disrupt	5.78			0.0018		prostate cancer
Minor	rs535910906	11	102822904	T	G	4322	MMP13	Intron	splice-disrupt	5.75			0.0002		prostate cancer
Minor	rs141481245	11	104869611	C	T	838	CASP5	Intron	splice-disrupt	2.75			0.0004		prostate cancer
Minor	rs192810283	11	108142134	G	T	472	ATM	Intron	splice-disrupt	5.71			0.0002		prostate cancer
Minor	rs527756603	11	108206020	C	A	472;160140	ATM;C11orf65	Intron	splice-disrupt	1.76			0.0002		prostate cancer
Minor	rs11455434;rs139455912; rs144014020; rs149215099; rs150113299; rs58525007; rs67266610; rs67266611; rs67266612; rs67266613; rs67266614; rs67266615; rs67266616; rs67266617; rs67266618; rs67635503; rs67635504; rs67635505; rs371511377	11	111853106	G	C	85458	DIXDC1	CDS	splice-disrupt	6.17			0		prostate cancer
Minor	rs192291611	11	113117094	T	C	4684	NCAM1	Intron	splice-disrupt	5.47			0.0002		prostate cancer
Minor	rs78370249	11	115110993	C	T	23705	CADM1	Intron	splice-disrupt	5.97			0.0002		prostate cancer
Minor	rs184113600	11	116655570	C	T	8882	ZPR1	Intron	splice-disrupt	5.62			0.0002		prostate cancer
Minor	rs561918983	11	116662527	C	G	116519	APOA5	Intron	splice-disrupt	5.41			0.0002		prostate cancer
Minor	rs142842357	11	117985851	A	G	56649	TMPRSS4	Intron	splice-disrupt	4.12			0.0002		prostate cancer
Minor	rs543632148	11	118927012	C	T	10525	HYOU1	Intron	splice-disrupt	-2.92			0.0002		prostate cancer
Minor	rs537700607	11	121000346	G	A	7007	TECTA	Intron	splice-disrupt	4.99			0.0002		prostate cancer
Minor	rs536898576	11	124790379	G	A	220296;641654	HEPACAM;HEPN1	3UTR	splice-disrupt	1.25			0.0002		prostate cancer
Minor	rs375712202	11	124793235	C	T	220296	HEPACAM	Intron	splice-disrupt	1.49			0.0006		prostate cancer
Minor	rs201567005	11	125891142	C	A	50937	CDON	Intron	splice-disrupt	5.48			0.0002		prostate cancer
Minor	rs532674140	12	2714844	G	A	775	CACNA1C	Intron	splice-disrupt	4.33			0.0002		prostate cancer
Minor	rs554842162	12	2786388	G	A	775;100652846	CACNA1C;CACNA1C-AS1	3UTR, Intron	splice-disrupt	4.33			0.0002		prostate cancer
Minor	rs200770256	12	6077292	C	T	7450	VWF	Intron	splice-disrupt	4.73			0.0002		prostate cancer
Minor	rs143591425	12	6486831	A	G	4055;6337	LTBR;SCNN1A	Intron	splice-disrupt	2.76			0.0048		prostate cancer
Minor	rs140033394	12	21030704	A	G	28234	SLCO1B3	Intron	splice-disrupt	3.13			0.0002		prostate cancer
Minor	rs571639279	12	21294593	G	A	10599	SLCO1B1	Intron	splice-disrupt	3.52			0.0004		prostate cancer
Minor	rs564217518	12	21325726	G	A	10599	SLCO1B1	Intron	splice-disrupt	3.36			0.0004		prostate cancer
Minor	rs77271279	12	21329832	G	T	10599	SLCO1B1	Intron	splice-disrupt	3.52			0.0092		prostate cancer
Minor	rs200994482	12	21377774	G	A	10599	SLCO1B1	Intron	splice-disrupt	3.66			0.0012		prostate cancer
Minor	rs41275204	12	21454204	C	T	6579	SLCO1A2	Intron	splice-disrupt	5.43			0.0002		prostate cancer
Minor	rs79044647	12	21467482	C	T	6579	SLCO1A2	Intron	splice-disrupt	5.32			0.001		prostate cancer
Minor	rs141281214	12	22015989	C	T	10060	ABCC9	Intron	splice-disrupt	5.44			0.0018		prostate cancer
Minor	rs141221000	12	40626187	T	C	120892	LRRK2	Intron	splice-disrupt	5.93			0.0008		prostate cancer
Minor	rs565377268	12	40707977	T	G	120892	LRRK2	Intron	splice-disrupt	5.62			0		prostate cancer
Minor	rs201812701	12	48134607	C	T	10411	RAPGEF3	Intron	splice-disrupt	3.82			0.0002		prostate cancer
Minor	rs139519876	12	48142600	A	G	10411	RAPGEF3	Intron	splice-disrupt	4.19			0.0002		prostate cancer
Minor	rs201367615	12	48143712	C	T	10411	RAPGEF3	Intron	splice-disrupt	3.85			0.0002		prostate cancer
Minor	rs576216536	12	48251473	T	C	7421	VDR	Intron	splice-disrupt	4.44			0.0002		prostate cancer
Minor	rs562579083	12	49375169	C	T	7471	WNT1	CDS	splice-disrupt	3.27	0.119	0.291	0.0002		prostate cancer
Minor	rs201687108	12	49422743	T	C	8085	KMT2D	Intron	splice-disrupt	4.94			0.0002		prostate cancer
Minor	rs542739763	12	49442554	T	C	8085	KMT2D	Intron	splice-disrupt	5.92			0.0002		prostate cancer
Minor	rs199751408	12	50136064	G	C	7009	TMBIM6	Intron	splice-disrupt	5.16			0.0004		prostate cancer
Minor	rs560518266	12	52404992	G	A	160622	GRASP	Intron	splice-disrupt	-3.52			0		prostate cancer
Minor	rs138806570	12	52913801	C	T	3852	KRT5	CDS	splice-disrupt	2.71	0.101	0.01	0.0012		prostate cancer
Minor	rs372305341	12	52914037	C	T	3852	KRT5	CDS	splice-disrupt	3.18	0.002	0.004	0.0008		prostate cancer
Minor	rs145764437	12	55040904	C	T	117159	DCD	Intron	splice-disrupt	-3.67			0.0014		prostate cancer
Minor	rs556683406	12	56081754	C	T	3679	ITGA7	Intron	splice-disrupt	4.92			0.0002		prostate cancer
Minor	rs181280953	12	56095162	C	A	3679	ITGA7	Intron	splice-disrupt	1.92			0.0004		prostate cancer
Minor	rs181280953	12	56095162	C	T	3679	ITGA7	Intron	splice-disrupt	1.92			0.0004		prostate cancer
Minor	rs529970091	12	57005556	C	T	11176	BAZ2A	Intron	splice-disrupt	4.96			0.0002		prostate cancer
Minor	rs111877088	12	57598313	G	A	4035	LRP1	Intron	splice-disrupt	5.24			0.0002		prostate cancer
Minor	rs111877088	12	57598313	G	C	4035	LRP1	Intron	splice-disrupt	5.24			0.0002		prostate cancer
Minor	rs138706434; rs549463047	12	57865043	G	C	2735	GLI1	CDS	splice-disrupt	-1.03			0.0004		prostate cancer
Minor	rs540239332	12	57975652	G	C	3798	KIF5A	Intron	splice-disrupt	3.68			0.0002		prostate cancer
Minor	rs1795892	12	60113858	A	C	9194	SLC16A7	Intron	splice-disrupt	0.872			0.0463		prostate cancer
Minor	rs538517319	12	60164998	A	C	9194	SLC16A7	Intron	splice-disrupt	5.94			0.0002		prostate cancer
Minor	rs566307563	12	66253869	C	A	8091;100129940	HMGA2;LOC100129940	Intron	splice-disrupt	0.351			0.0018		prostate cancer
Minor	rs568075669	12	66260735	C	G	8091;100129940	HMGA2;LOC100129940	Intron	splice-disrupt	0.683			0.0002		prostate cancer
Minor	rs564779340	12	80201005	C	T	4659	PPP1R12A	Intron	splice-disrupt	5.1			0.0002		prostate cancer
Minor	rs201052353	12	86377300	C	T	25834	MGAT4C	Intron	splice-disrupt	5.39			0.0002		prostate cancer
Minor	rs564265584	12	99109332	T	G	317	APAF1	Intron	splice-disrupt	5.69			0.0002		prostate cancer
Minor	rs560512872	12	101561873	C	A	160728	SLC5A8	Intron	splice-disrupt	5.66			0.0002		prostate cancer
Minor	rs528763943	12	101577911	C	T	160728	SLC5A8	Intron	splice-disrupt	5.82			0.0004		prostate cancer
Minor	rs563778883	12	104031015	G	A	55576	STAB2	Intron	splice-disrupt	5.28			0.0002		prostate cancer
Minor	rs554691480	12	104083761	G	A	55576	STAB2	Intron	splice-disrupt	5.75			0.0002		prostate cancer
Minor	rs570260501	12	104134407	G	C	55576	STAB2	Intron	splice-disrupt	5.46			0.0002		prostate cancer
Minor	rs555064055	12	104153053	T	C	55576	STAB2	Intron	splice-disrupt	4.77			0.0002		prostate cancer
Minor	rs535166458	12	104681210	G	A	7296	TXNRD1	Intron	splice-disrupt	-3.37			0.0002		prostate cancer
Minor	rs58168448	12	109895854	C	T	83892	KCTD10	CDS	splice-disrupt	2.37			0.013		prostate cancer
Minor	rs150945066	12	110341020	G	T	84260	TCHP	Intron	splice-disrupt	4.7			0.0012		prostate cancer
Minor	rs200651660	12	113355350	A	G	4938	OAS1	Intron	splice-disrupt	5.05			0.0002		prostate cancer
Minor	rs35933842	12	121570899	G	T	5027	P2RX7	Intron	splice-disrupt	4.5			0.0036		prostate cancer
Minor	rs557511808	12	123335329	A	G	9026	HIP1R	Intron	splice-disrupt	-1.78			0.0044		prostate cancer
Minor	rs546427942	12	123340376	A	G	9026	HIP1R	Intron	splice-disrupt	4.27			0.0002		prostate cancer
Minor	rs527777332	12	124810724	A	C	9612	NCOR2	Intron	splice-disrupt	-1.77			0.0004		prostate cancer
Minor	rs201362929	12	124846841	C	G	9612	NCOR2	CDS	splice-disrupt	4.91	0.001	0.99	0.0002		prostate cancer
Minor	rs202028951	12	124857015	G	A	9612	NCOR2	CDS	splice-disrupt	4.63	0.008	0.022	0.0002		prostate cancer
Minor	rs114726296	13	25265101	G	A	479	ATP12A	Intron	splice-disrupt	-2.05			0.0034		prostate cancer
Minor	rs114726296	13	25265101	G	C	479	ATP12A	Intron	splice-disrupt	-2.05			0.0034		prostate cancer
Minor	rs138823801	13	25274883	A	G	479	ATP12A	Intron	splice-disrupt	6.17			0.0006		prostate cancer
Minor	rs575604520	13	25285033	T	C	479	ATP12A	Intron	splice-disrupt	4.54			0.0008		prostate cancer
Minor	rs146993055	13	45148546	G	A	8848	TSC22D1	CDS, Intron	splice-disrupt	2.85			0.004		prostate cancer
Minor	rs541013769	13	46679069	A	C	1361	CPB2	Intron	splice-disrupt	4.74			0.0002		prostate cancer
Minor	rs564059250	13	48878068	G	A	5925	RB1	CDS	splice-disrupt	3.95	0.228	0.994	0.0002		prostate cancer
Minor	rs372907752	13	49076859	C	G	1102	RCBTB2	Intron	splice-disrupt	5.59			0.0004		prostate cancer
Minor	rs372907752	13	49076859	C	T	1102	RCBTB2	Intron	splice-disrupt	5.59			0.0004		prostate cancer
Minor	rs549322111	13	49077024	G	T	1102	RCBTB2	CDS	splice-disrupt	4.89	0.976	0.021	0.0002		prostate cancer
Minor	rs531044426	13	50592957	A	G	8847;283518	DLEU2;KCNRG	Intron	splice-disrupt	-1.18			0.0002		prostate cancer
Minor	rs78847362	13	51503719	G	A	79621	RNASEH2B	Intron	splice-disrupt	6.01			0.0002		prostate cancer
Minor	rs78847362	13	51503719	G	T	79621	RNASEH2B	Intron	splice-disrupt	6.01			0.0002		prostate cancer
Minor	rs112937854; rs200320729;rs372517561	13	51530586	T	A	79621	RNASEH2B	CDS, Intron	splice-disrupt	0.743	0.901	0	0.03		prostate cancer
Minor	rs544873303	13	52293332	A	G	115825	WDFY2	Intron	splice-disrupt	5.17			0.0002		prostate cancer
Minor	rs199969103	13	52990060	T	A	51028	VPS36	Intron	splice-disrupt	4.45			0.0072		prostate cancer
Minor	rs551597399	13	53007885	T	C	51028	VPS36	Intron	splice-disrupt	4.9			0.0002		prostate cancer
Minor	rs569010691	13	53420990	G	A	5100	PCDH8	CDS	splice-disrupt	4.33	0.022	0.997	0.0002		prostate cancer
Minor	rs184838028	13	60490288	C	A	81624	DIAPH3	Intron	splice-disrupt	5.63			0.0002		prostate cancer
Minor	rs201722427	13	75898371	A	C	9882	TBC1D4	Intron	splice-disrupt	5.33			0.0008		prostate cancer
Minor	rs562407682	13	77817297	T	C	23077	MYCBP2	Intron	splice-disrupt	5.61			0.0002		prostate cancer
Minor	rs145763186	13	99340832	C	A	6564	SLC15A1	Intron	splice-disrupt	5.91			0.0002		prostate cancer
Minor	rs145763186	13	99340832	C	T	6564	SLC15A1	Intron	splice-disrupt	5.91			0.0002		prostate cancer
Minor	rs534049646	13	99361825	C	T	6564	SLC15A1	Intron	splice-disrupt	5.94			0.0002		prostate cancer
Minor	rs146582474	14	23245147	T	A	9056	SLC7A7	Intron	splice-disrupt	5.52			0.0004	probable-pathogenic	prostate cancer
Minor	rs146582474	14	23245147	T	C	9056	SLC7A7	Intron	splice-disrupt	5.52			0.0004	probable-pathogenic	prostate cancer
Minor	rs546811829	14	54878527	G	T	1033	CDKN3	Intron	splice-disrupt	-6.21			0.0002		prostate cancer
Minor	rs566177704	14	55607082	G	T	3958	LGALS3	Intron	splice-disrupt	5.41			0.0002		prostate cancer
Minor	rs571941262	14	55610165	G	C	3958	LGALS3	Intron	splice-disrupt	0.641			0.0012		prostate cancer
Minor	rs62621193	14	58832019	G	A	5926	ARID4A	Intron	splice-disrupt	5.37			0.002		prostate cancer
Minor	rs138163363	14	60616070	C	T	51635	DHRS7	Intron	splice-disrupt	5.7			0.0002		prostate cancer
Minor	rs148022433	14	64746697	A	G	2100	ESR2	Intron	splice-disrupt	5.56			0.0002		prostate cancer
Minor	rs539712991	14	64877869	T	A	4522	MTHFD1	Intron	splice-disrupt	4.54			0.0014		prostate cancer
Minor	rs544468407	14	76368896	C	T	23093	TTLL5	Intron	splice-disrupt	1.84			0.0002		prostate cancer
Minor	rs141840512	14	81994084	T	C	6400	SEL1L	Intron	splice-disrupt	4.82			0.0002		prostate cancer
Minor	rs143384572	14	93185114	C	T	5641	LGMN	CDS	splice-disrupt	5.52	0.001	0.998	0.0006		prostate cancer
Minor	rs199710314	14	95088677	G	C	12	SERPINA3	Intron	splice-disrupt	4.27			0.0002		prostate cancer
Minor	rs547830017	15	30034987	T	G	7082	TJP1	Intron	splice-disrupt	5.6			0.0002		prostate cancer
Minor	rs539874413	15	39877765	G	A	7057	THBS1	Intron	splice-disrupt	5.86			0.0002		prostate cancer
Minor	rs568969059	15	40544858	C	A	56924;644809	PAK6;C15orf56	Intron	splice-disrupt	2.96			0.001		prostate cancer
Minor	rs143834587	15	41146721	G	A	6692	SPINT1	Intron	splice-disrupt	5.4			0.0002		prostate cancer
Minor	rs142510731	15	41865505	G	T	7301	TYRO3	Intron	splice-disrupt	5.52			0.0112		prostate cancer
Minor	rs543318989	15	51502822	G	A	1588	CYP19A1	3UTR	splice-disrupt	2.7			0.0002		prostate cancer
Minor	rs543068307	15	58306674	C	T	8854	ALDH1A2	Intron	splice-disrupt	1.73			0.0004		prostate cancer
Minor	rs571957126	15	63340993	A	C	7168	TPM1	Intron	splice-disrupt	-3.89			0.0022		prostate cancer
Minor	rs556054453	15	69327692	A	T	79400	NOX5	Intron	splice-disrupt	3.57			0.0002		prostate cancer
Minor	rs147378849	15	69331196	G	A	79400	NOX5	Intron	splice-disrupt	3.43			0.0004		prostate cancer
Minor	rs143384375	15	69340168	A	T	79400	NOX5	Intron	splice-disrupt	2.75			0.0014		prostate cancer
Minor	rs539327758	15	69341298	G	A	79400	NOX5	Intron	splice-disrupt	3.42			0.0002		prostate cancer
Minor	rs539445841	15	70347818	G	A	7090	TLE3	Intron	splice-disrupt	-0.403			0.0004		prostate cancer
Minor	rs573868194	15	75013395	C	A	1543	CYP1A1	Intron	splice-disrupt	5.17			0.0002		prostate cancer
Minor	rs574682663	15	81589421	T	A	3603	IL16	Intron	splice-disrupt	3.74			0.0002		prostate cancer
Minor	rs146891785	15	86205618	G	A	11214	AKAP13	Intron	splice-disrupt	5.39			0.001		prostate cancer
Minor	rs552379295	15	89859626	A	G	5428;55215	POLG;FANCI	3UTR, Intron	splice-disrupt	5.76			0.0002		prostate cancer
Minor	rs200759070	15	99472786	G	A	3480	IGF1R	Intron	splice-disrupt	3.62			0.0002		prostate cancer
Minor	rs531468263	15	101887983	C	T	5046	PCSK6	Intron	splice-disrupt	1.26			0.0002		prostate cancer
Minor	rs75010033	15	101905203	C	T	5046	PCSK6	CDS, Intron	splice-disrupt	-2.75			0.0078		prostate cancer
Minor	rs545116263	16	1260973	T	G	8912	CACNA1H	Intron	splice-disrupt	4.11			0.0014		prostate cancer
Minor	rs577809626	16	2153394	G	A	5310	PKD1	CDS	splice-disrupt	1.71			0.0002		prostate cancer
Minor	rs545298417	16	3712646	G	T	1773;10131	DNASE1;TRAP1	Intron	splice-disrupt	-3.01			0.0002		prostate cancer
Minor	rs560531272	16	4903168	G	A	29855	UBN1	Intron	splice-disrupt	5.85			0.0002		prostate cancer
Minor	rs557821702	16	15802659	C	T	4629;54820	MYH11;NDE1	Intron	splice-disrupt	5.16			0.0006		prostate cancer
Minor	rs200386727	16	16257050	C	G	368	ABCC6	Intron	splice-disrupt	5.39			0.0002		prostate cancer
Minor	rs147218626	16	28618399	C	G	6817	SULT1A1	Intron	splice-disrupt	2.42			0.0002		prostate cancer
Minor	rs79527462	16	28631383	C	G	6817	SULT1A1	Intron	splice-disrupt	1.01			0.02		prostate cancer
Minor	rs576699921	16	30960839	G	C	93129	ORAI3	Intron	splice-disrupt	5.34			0.0002		prostate cancer
Minor	rs374244810	16	31144714	C	T	5652	PRSS8	Intron	splice-disrupt	-2.41			0.0002		prostate cancer
Minor	rs540625147	16	50354303	C	T	29117	BRD7	Intron	splice-disrupt	5.4			0.0002		prostate cancer
Minor	rs112485803	16	56717075	A	T	4501	MT1X	Intron	splice-disrupt	3.77			0.0002		prostate cancer
Minor	rs199974634	16	57392803	T	C	6367	CCL22	Intron	splice-disrupt	3.45			0.0002		prostate cancer
Minor	rs551397448	16	69748865	A	C	1728	NQO1	Intron	splice-disrupt	4.92			0		prostate cancer
Minor	rs187654567	16	69783460	A	G	28987	NOB1	Intron	splice-disrupt	5.17			0.0002		prostate cancer
Minor	rs534174102	16	70417140	T	G	6483	ST3GAL2	Intron	splice-disrupt	5.25			0.0002		prostate cancer
Minor	rs74024754	16	75286131	A	G	9564	BCAR1	Intron	splice-disrupt	-7.03			0.0076		prostate cancer
Minor	rs79399971	16	78466528	C	A	51741	WWOX	CDS	splice-disrupt	4.95	0.2	0.988	0.0012		prostate cancer
Minor	rs538472251	16	78790835	A	G	51741	WWOX	Intron	splice-disrupt	0.398			0.0002		prostate cancer
Minor	rs376935572	16	79245645	G	A	51741	WWOX	CDS	splice-disrupt	-5.5	0	0.006	0.0008		prostate cancer
Minor	rs538066175	16	82101773	A	C	3294	HSD17B2	Intron	splice-disrupt	5.33			0.0002		prostate cancer
Minor	rs576747633	16	82673071	G	A	1012	CDH13	Intron	splice-disrupt	-0.252			0.0008		prostate cancer
Minor	rs564893603	16	83205126	G	C	1012	CDH13	Intron	splice-disrupt	3.31			0.0002		prostate cancer
Minor	rs555449842	16	89842224	C	T	2175	FANCA	Intron	splice-disrupt	5.03			0.0002		prostate cancer
Minor	rs183350210	16	89881023	T	A	2175	FANCA	Intron	splice-disrupt	4.94			0.0002		prostate cancer
Minor	rs538792546	17	1370873	T	G	4641;100294341;101929776	MYO1C;LOC100294341;LOC101929776	Intron	splice-disrupt	5.31			0.001		prostate cancer
Minor	rs571486732	17	1380892	T	G	4641;100294341;101929776	MYO1C;LOC100294341;LOC101929776	Intron	splice-disrupt	4.85			0.0012		prostate cancer
Minor	rs375911938	17	1386355	T	G	4641;100294341;101929776	MYO1C;LOC100294341;LOC101929776	Intron	splice-disrupt	5.12			0.0006		prostate cancer
Minor	rs142629035	17	4535353	T	G	246	ALOX15	Intron	splice-disrupt	4.33			0.0002		prostate cancer
Minor	rs375701025	17	4576234	A	G	27043	PELP1	CDS	splice-disrupt	-2.35			0.0008		prostate cancer
Minor	rs201272259	17	4623844	G	A	409	ARRB2	Intron	splice-disrupt	2.86			0.0004		prostate cancer
Minor	rs11653832;rs60566765	17	5424906	C	G	22861	NLRP1	CDS	splice-disrupt	0.752	1	0	0.0471		prostate cancer
Minor	rs11653832;rs60566765	17	5424906	C	T	22861	NLRP1	CDS	splice-disrupt	0.752	0.062	0.002	0.0471		prostate cancer
Minor	rs529437183	17	5442907	T	G	22861	NLRP1	Intron	splice-disrupt	3.79			0.0002		prostate cancer
Minor	rs538724648	17	6661544	G	T	54739	XAF1	Intron	splice-disrupt	4.61	0.019		0.0002		prostate cancer
Minor	rs556750003	17	6665342	G	A	54739	XAF1	Intron	splice-disrupt	0.299			0.0002		prostate cancer
Minor	rs199578278	17	7578159	C	G	7157	TP53	Intron	splice-disrupt	3.72			0.0014		prostate cancer
Minor	rs139363547	17	7945810	G	A	247	ALOX15B	Intron	splice-disrupt	4.39			0.0002		prostate cancer
Minor	rs553303949	17	7951062	G	A	247	ALOX15B	Intron	splice-disrupt	3.12			0.0004		prostate cancer
Minor	rs186853763	17	8457272	C	T	4628	MYH10	Intron	splice-disrupt	5.55			0.0002		prostate cancer
Minor	rs574164122	17	12908305	C	T	60528	ELAC2	Intron	splice-disrupt	4.9			0.0002		prostate cancer
Minor	rs530086231	17	12913929	C	G	60528	ELAC2	Intron	splice-disrupt	4.28			0.0002		prostate cancer
Minor	rs149733287	17	12915101	T	C	60528	ELAC2	Intron	splice-disrupt	4.36			0.003		prostate cancer
Minor	rs551391172	17	15943668	T	C	9611	NCOR1	Intron	splice-disrupt	-3.13			0.0002		prostate cancer
Minor	rs200215334	17	15983379	C	G	9611	NCOR1	Intron	splice-disrupt	5.79			0.0002		prostate cancer
Minor	rs562300336	17	15983380	T	C	9611	NCOR1	Intron	splice-disrupt	4.72			0.0006		prostate cancer
Minor	rs147686367	17	19642938	C	T	218	ALDH3A1	CDS	splice-disrupt	3.75			0.0004		prostate cancer
Minor	rs546662886	17	26091171	C	G	4843	NOS2	Intron	splice-disrupt	5.08			0.0002		prostate cancer
Minor	rs183309032	17	26125725	C	T	4843	NOS2	Intron	splice-disrupt	5.79			0.0002		prostate cancer
Minor	rs532426812	17	26459645	G	A	51701	NLK	Intron	splice-disrupt	4.87			0.0002		prostate cancer
Minor	rs199505577	17	26958496	C	T	9703	KIAA0100	Intron	splice-disrupt	5.81			0.0002		prostate cancer
Minor	rs61741922	17	26962130	C	T	9703	KIAA0100	CDS	splice-disrupt	-1.8			0.0056		prostate cancer
Minor	rs551778403	17	26962131	G	A	9703	KIAA0100	CDS	splice-disrupt	5.89	0.049	0.203	0.0002		prostate cancer
Minor	rs141662072	17	27076352	G	T	9618	TRAF4	CDS	splice-disrupt	4.02			0.0002		prostate cancer
Minor	rs186572106	17	27442681	C	G	399687	MYO18A	Intron	splice-disrupt	4.45			0.0002		prostate cancer
Minor	rs567219281	17	34397919	G	A	6362	CCL18	Intron	splice-disrupt	4.05			0.0002		prostate cancer
Minor	rs138292741	17	37627130	A	G	51755	CDK12	Intron	splice-disrupt	-1.12			0.0004		prostate cancer
Minor	rs548612428	17	37817232	A	G	10948	STARD3	Intron	splice-disrupt	5.02			0.0008		prostate cancer
Minor	rs200343210	17	40039374	C	A	47	ACLY	Intron	splice-disrupt	5.9			0.0002		prostate cancer
Minor	rs199697422	17	40070155	T	C	47	ACLY	Intron	splice-disrupt	-2.08			0.0002		prostate cancer
Minor	rs185645510	17	40575061	C	T	284119	PTRF	CDS	splice-disrupt	1.52	0.006	0.001	0.0006		prostate cancer
Minor	rs115525472	17	40985792	G	C	10197	PSME3	Intron	splice-disrupt	1.8			0.0323		prostate cancer
Minor	rs80358027	17	41234420	C	A	672	BRCA1	Intron	splice-disrupt	5.26			0.0002	pathogenic	prostate cancer
Minor	rs80358027	17	41234420	C	G	672	BRCA1	Intron	splice-disrupt	5.26			0.0002	pathogenic	prostate cancer
Minor	rs80358027	17	41234420	C	T	672	BRCA1	Intron	splice-disrupt	5.26			0.0002	pathogenic	prostate cancer
Minor	rs544693705	17	45992756	C	T	6668;100506325	SP2;SP2-AS1	Intron	splice-disrupt	-1.78			0.0004		prostate cancer
Minor	rs200623247	17	48155490	G	A	3675	ITGA3	Intron	splice-disrupt	5.44			0.0002		prostate cancer
Minor	rs35897051	17	56348226	T	G	4353	MPO	Intron	splice-disrupt	5.42			0.0008		prostate cancer
Minor	rs112053150	17	59479313	G	A	6909	TBX2	Intron	splice-disrupt	4.92			0.0002		prostate cancer
Minor	rs577915663	17	61557274	G	A	1636	ACE	Intron	splice-disrupt	3.87			0.0002		prostate cancer
Minor	rs377185843	17	61560535	G	A	1636	ACE	Intron	splice-disrupt	4.66			0.0002		prostate cancer
Minor	rs575439093	17	61958509	C	T	2689	GH2	Intron	splice-disrupt	3.1			0.0002		prostate cancer
Minor	rs561801208	17	64637066	G	A	5578	PRKCA	Intron	splice-disrupt	0.235			0.0004		prostate cancer
Minor	rs148840877	17	66536686	A	G	5573;54757	PRKAR1A;FAM20A	Intron	splice-disrupt	-5.13			0.0004		prostate cancer
Minor	rs141618312	17	66864440	A	T	10351	ABCA8	Intron	splice-disrupt	5.23			0.0004		prostate cancer
Minor	rs184510635	17	66872845	C	G	10351	ABCA8	Intron	splice-disrupt	3.85			0.0042		prostate cancer
Minor	rs569429243	17	66880538	C	G	10351	ABCA8	Intron	splice-disrupt	3.2			0.0002		prostate cancer
Minor	rs139622189	17	72745188	A	C	9368	SLC9A3R1	CDS	splice-disrupt	4.22	0.003	0.203	0.0014		prostate cancer
Minor	rs568209056	17	73015855	G	A	3396	ICT1	Intron	splice-disrupt	4.6			0.0002		prostate cancer
Minor	rs79069105	17	76218908	G	A	332	BIRC5	Intron	splice-disrupt	1.38			0.0032		prostate cancer
Minor	rs112639680	17	78168989	G	A	79092	CARD14	Intron	splice-disrupt	1.75			0.0002		prostate cancer
Minor	rs550840914	17	79893021	C	T	5831	PYCR1	CDS	splice-disrupt	1.6			0.0008		prostate cancer
Minor	rs531874252	17	79894739	T	C	5831	PYCR1	5UTR, Intron	splice-disrupt	1.21			0.0002		prostate cancer
Minor	rs200134744	17	79994419	C	G	51181	DCXR	Intron	splice-disrupt	5.12			0.0002		prostate cancer
Minor	rs553684459	18	21331054	T	C	3909	LAMA3	Intron	splice-disrupt	5.64			0.0002		prostate cancer
Minor	rs374152633	18	21353552	G	A	3909	LAMA3	CDS, Intron	splice-disrupt	5.77			0.0008		prostate cancer
Minor	rs369459077	18	21426450	C	G	3909	LAMA3	CDS	splice-disrupt	4.2	0.002	0.376	0.0004		prostate cancer
Minor	rs559025838	18	21508085	A	C	3909	LAMA3	Intron	splice-disrupt	5.83			0.0002		prostate cancer
Minor	rs139991809	18	28576756	C	T	1825	DSC3	Intron	splice-disrupt	4.54			0.0012		prostate cancer
Minor	rs145045316	18	28577016	T	C	1825	DSC3	Intron	splice-disrupt	4.54			0.0002		prostate cancer
Minor	rs199621913	18	28604461	T	C	1825	DSC3	Intron	splice-disrupt	4.9			0.0002		prostate cancer
Minor	rs276936;rs1098248; rs1303277; rs1602888; rs58953656	18	28611139	A	C	1825	DSC3	Intron	splice-disrupt	4.33			0		prostate cancer
Minor	rs553299589	18	29101207	G	C	1829	DSG2	Intron	splice-disrupt	5.62			0.0002		prostate cancer
Minor	rs140686255	18	29178484	G	A	7276	TTR	Intron	splice-disrupt	0.413			0.0028		prostate cancer
Minor	rs79688177	18	61328033	C	G	6317	SERPINB3	Intron	splice-disrupt	3.02			0.004		prostate cancer
Minor	rs79688177	18	61328033	C	T	6317	SERPINB3	Intron	splice-disrupt	3.02			0.004		prostate cancer
Minor	rs187745639	18	61328285	C	G	6317	SERPINB3	Intron	splice-disrupt	3.13			0.0002		prostate cancer
Minor	rs200579831	19	846145	A	C	5657	PRTN3	Intron	splice-disrupt	3.11			0.0002		prostate cancer
Minor	rs577677363	19	1031159	G	C	1265	CNN2	CDS	splice-disrupt	2.63	0.008	1	0.0002		prostate cancer
Minor	rs570496716	19	1632036	C	T	6929	TCF3	Intron	splice-disrupt	4.48			0.0002		prostate cancer
Minor	rs201969609	19	2042035	T	C	2872	MKNK2	Intron	splice-disrupt	4.03			0.0004		prostate cancer
Minor	rs201492055	19	2043178	A	T	2872	MKNK2	CDS	splice-disrupt	-8.75			0.0002		prostate cancer
Minor	rs534802789	19	4327225	T	G	55620	STAP2	Intron	splice-disrupt	4.04			0.0002		prostate cancer
Minor	rs567684237	19	4333689	A	G	55620	STAP2	CDS	splice-disrupt	4.92			0.0002		prostate cancer
Minor	rs542510223	19	4338648	C	T	55620	STAP2	Intron	splice-disrupt	3.9			0.0002		prostate cancer
Minor	rs185685225	19	7128862	C	T	3643	INSR	Intron	splice-disrupt	5.33			0.0002		prostate cancer
Minor	rs576267013	19	8436036	G	A	51129	ANGPTL4	Intron	splice-disrupt	4.38			0.0002		prostate cancer
Minor	rs557173044	19	8560990	C	T	84106	PRAM1	Intron	splice-disrupt	1.42			0.0004		prostate cancer
Minor	rs540866955	19	9019273	A	G	94025	MUC16	Intron	splice-disrupt	1.42			0.0004		prostate cancer
Minor	rs79148362	19	10289303	G	A	1786	DNMT1	Intron	splice-disrupt	-0.226			0.0082		prostate cancer
Minor	rs561792925	19	30303946	T	A	898	CCNE1	Intron	splice-disrupt	4.48			0.0002		prostate cancer
Minor	rs147609163	19	33073139	G	C	9141	PDCD5	Intron	splice-disrupt	4.98			0.0002		prostate cancer
Minor	rs563307201	19	35761661	G	T	7392	USF2	CDS	splice-disrupt	2.93	0.002	0.175	0.0002		prostate cancer
Minor	rs202098787	19	35775840	G	A	57817	HAMP	Intron	splice-disrupt	4.51			0.0002		prostate cancer
Minor	rs140902316	19	39369898	G	A	22933	SIRT2	CDS, 3UTR	splice-disrupt	4.07	0.128	0.013	0.0002		prostate cancer
Minor	rs537164235	19	39370073	C	A	22933	SIRT2	Intron	splice-disrupt	4.79			0.0002		prostate cancer
Minor	rs373926269	19	41510070	T	C	1555	CYP2B6	Intron	splice-disrupt	3.98			0.0002		prostate cancer
Minor	rs45452298	19	43023255	T	C	634;100996307	CEACAM1;LIPE-AS1	CDS, Intron	splice-disrupt	3.41	0.011	0.988	0.0006		prostate cancer
Minor	rs200070339	19	44049969	C	T	7515	XRCC1	Intron	splice-disrupt	4.28			0.0002		prostate cancer
Minor	rs146537404	19	45458343	G	T	1209	CLPTM1	Intron	splice-disrupt	-4.39			0.002		prostate cancer
Minor	rs542268504	19	45860526	A	G	2068	ERCC2	Intron	splice-disrupt	5.27			0.0002		prostate cancer
Minor	rs534023963	19	47735771	C	T	27113	BBC3	Intron	splice-disrupt	-0.888			0.0002		prostate cancer
Minor	rs141161841	19	49123811	G	A	56848	SPHK2	Intron	splice-disrupt	3.76			0.0002		prostate cancer
Minor	rs151257086	19	49129357	T	G	56848	SPHK2	CDS, Intron	splice-disrupt	-7.95			0.0008		prostate cancer
Minor	rs576135871	19	49132985	T	C	56848	SPHK2	CDS	splice-disrupt	-5.86			0.0002		prostate cancer
Minor	rs200132598	19	49675366	G	A	54795	TRPM4	Intron	splice-disrupt	3.92			0.0004		prostate cancer
Minor	rs201121122	19	49714749	A	T	54795	TRPM4	Intron	splice-disrupt	4.39			0.0002		prostate cancer
Minor	rs200913858	19	51322606	C	T	3816	KLK1	Intron	splice-disrupt	3.66			0.0002		prostate cancer
Minor	rs548130809	19	51361573	T	C	354	KLK3	Intron	splice-disrupt	2.18			0.0002		prostate cancer
Minor	rs201555681	19	51412506	A	G	9622	KLK4	3UTR, 5UTR, Intron	splice-disrupt	2.78			0.0002		prostate cancer
Minor	rs191896325	19	51470424	C	T	5653	KLK6	Intron	splice-disrupt	4.31			0.0004		prostate cancer
Minor	rs541008926	19	51483182	T	C	5650	KLK7	Intron	splice-disrupt	2.58			0.0002		prostate cancer
Minor	rs189641366	19	51518672	C	A	5655	KLK10	Intron	splice-disrupt	3.96			0.0004		prostate cancer
Minor	rs542183921	19	51582705	C	A	43847	KLK14	Intron	splice-disrupt	4.88			0.0002		prostate cancer
Minor	rs200697524	19	51585830	A	G	43847	KLK14	Intron	splice-disrupt	4.88			0.0004		prostate cancer
Minor	rs117229324	19	51585978	C	T	43847	KLK14	Intron	splice-disrupt	-0.952			0.0104		prostate cancer
Minor	rs202105388	19	54318160	A	G	91662	NLRP12	Intron	splice-disrupt	3.4			0.0002		prostate cancer
Minor	rs151001578	20	5939173	G	A	84515	MCM8	Intron	splice-disrupt	5.78			0.0002		prostate cancer
Minor	rs199767517	20	5939373	G	T	84515	MCM8	Intron	splice-disrupt	5.62			0.0002		prostate cancer
Minor	rs559388658	20	5953373	G	A	84515	MCM8	Intron	splice-disrupt	0.643			0.0002		prostate cancer
Minor	rs538290084	20	23029860	G	C	7056	THBD	CDS	splice-disrupt	-11.6			0.0002		prostate cancer
Minor	rs532455191	20	30193854	A	G	3397	ID1	3UTR, Intron	splice-disrupt	4.85			0.0002		prostate cancer
Minor	rs2425068	20	34214723	T	C	8904	CPNE1	CDS, 3UTR, Intron	splice-disrupt	4.18			0.0304		prostate cancer
Minor	rs548671872	20	34218958	T	G	8904	CPNE1	Intron	splice-disrupt	3.98			0.0004		prostate cancer
Minor	rs560485806	20	35328837	C	A	57446	NDRG3	Intron	splice-disrupt	3.99			0.0002		prostate cancer
Minor	rs182588070	20	39802762	A	C	5335	PLCG1	Intron	splice-disrupt	4.4			0.0002		prostate cancer
Minor	rs142930499	20	39802763	G	A	5335	PLCG1	Intron	splice-disrupt	4.55			0.0004		prostate cancer
Minor	rs528390681	20	43257687	C	T	100	ADA	Intron	splice-disrupt	5.84			0.0002		prostate cancer
Minor	rs554185006	20	45841285	A	T	23613	ZMYND8	Intron	splice-disrupt	3.03			0.0002		prostate cancer
Minor	rs531269228	20	47351189	T	C	57580	PREX1	Intron	splice-disrupt	5.29			0.0002		prostate cancer
Minor	rs561627955	20	52779255	C	T	1591	CYP24A1	Intron	splice-disrupt	5.6			0.0002		prostate cancer
Minor	rs111974560	20	60912859	C	G	3911	LAMA5	Intron	splice-disrupt	4.89			0.0002		prostate cancer
Minor	rs111974560	20	60912859	C	T	3911	LAMA5	Intron	splice-disrupt	4.89			0.0002		prostate cancer
Minor	rs200132013	20	60913523	C	T	3911	LAMA5	Intron	splice-disrupt	5.32			0.0002		prostate cancer
Minor	rs559508794	20	61274364	A	T	28231	SLCO4A1	Intron	splice-disrupt	1.27			0.0002		prostate cancer
Minor	rs145175877	20	61296364	C	T	28231;100127888	SLCO4A1;SLCO4A1-AS1	CDS, 3UTR	splice-disrupt	-6.35			0.0062		prostate cancer
Minor	rs374244090	20	62327208	G	T	51750;100533107	RTEL1;RTEL1-TNFRSF6B	CDS, 3UTR, Intron	splice-disrupt	1.31	0.006	0.002	0.0002		prostate cancer
Minor	rs138221037	21	19715821	A	C	5651	TMPRSS15	Intron	splice-disrupt	5.24			0.0002		prostate cancer
Minor	rs543871957	21	19744643	T	C	5651	TMPRSS15	Intron	splice-disrupt	3.93			0.0006		prostate cancer
Minor	rs543669116	21	19755942	A	G	5651	TMPRSS15	Intron	splice-disrupt	5.7			0.0002		prostate cancer
Minor	rs73900962	21	31587597	G	A	9073	CLDN8	CDS	splice-disrupt	3.96	0.102	0.968	0.0088		prostate cancer
Minor	rs201666348	21	42811776	G	A	4599	MX1	Intron	splice-disrupt	4.5			0.0002		prostate cancer
Minor	rs201358405	21	45860789	G	A	7226	TRPM2	Intron	splice-disrupt	3.63			0.0002		prostate cancer
Minor	rs185504091	21	46233775	A	C	6612	SUMO3	Intron	splice-disrupt	-1.92			0.0004		prostate cancer
Minor	rs139750129	22	17669339	T	C	51816	CECR1	Intron	splice-disrupt	3.87			0.0002		prostate cancer
Minor	rs201604654	22	18222113	A	G	637	BID	Intron	splice-disrupt	5.33			0.0004		prostate cancer
Minor	rs554766519	22	18256374	A	G	637	BID	Intron	splice-disrupt	-0.307			0.0004		prostate cancer
Minor	rs548187718	22	19951823	G	A	1312	COMT	Intron	splice-disrupt	5.38	0.103	1	0.0002		prostate cancer
Minor	rs184486247	22	24212193	A	T	66035	SLC2A11	Intron	splice-disrupt	0.327			0.0002		prostate cancer
Minor	rs192473607	22	24224736	G	A	66035	SLC2A11	CDS, 5UTR	splice-disrupt	-0.24	0.334	0.112	0.002		prostate cancer
Minor	rs200488681	22	24226213	T	C	66035	SLC2A11	Intron	splice-disrupt	1.57			0.002		prostate cancer
Minor	rs545982789	22	29107895	A	G	11200	CHEK2	Intron	splice-disrupt	5.07			0.0002		prostate cancer
Minor	rs560596101	22	29121229	A	C	11200	CHEK2	Intron	splice-disrupt	4.83			0.0002		prostate cancer
Minor	rs532944636	22	29193064	C	T	7494	XBP1	Intron	splice-disrupt	5.87			0.0002		prostate cancer
Minor	rs80252000	22	37464655	C	G	164656	TMPRSS6	Intron	splice-disrupt	-4.48			0.0092		prostate cancer
Minor	rs532907341	22	39380079	G	A	9582	APOBEC3B	Intron	splice-disrupt	2.44			0.0002		prostate cancer
Minor	rs149211753	22	39380237	G	T	9582	APOBEC3B	Intron	splice-disrupt	2.44			0.001		prostate cancer
Minor	rs200618891	22	39382418	G	A	9582	APOBEC3B	Intron	splice-disrupt	1.93			0.0002		prostate cancer
Minor	rs144859499	22	39636859	C	T	5155	PDGFB	Intron	splice-disrupt	-4.53			0.0002		prostate cancer
Minor	rs377725912	22	42524353	C	T	1565	CYP2D6	Intron	splice-disrupt	4.12			0.0002		prostate cancer
Minor	rs528725654	22	42525037	G	T	1565	CYP2D6	CDS, 3UTR, Intron	splice-disrupt	-0.588	0.029	0.176	0.0002		prostate cancer
Minor	rs201377835	22	42525912	C	G	1565	CYP2D6	Intron	splice-disrupt	3.46	0.003		0.0002		prostate cancer
Minor	rs556478843	22	43563213	C	T	23170	TTLL12	3UTR	splice-disrupt	0.365			0.0002		prostate cancer
Minor	rs202133124	22	45946371	G	C	2192	FBLN1	Intron	splice-disrupt	4.97			0.0002		prostate cancer

## Sheet: Familial Prostate Cancer
Familial Prostate Cancer
Frequency level	rsId	Chromosome	Location	ref	Alt.	Entrez GeneID	Gene	Gene region	Transl. Impact	GERP++ Score	SIFTScore	PolyPhen2 Score	Allele Frequency	Clin. Significance	Diseases
Frequent	rs435815;rs56552271	8	16043667	C	T	4481	MSR1	Intron	splice-disrupt	0.0538			0.3982		familial prostate cancer
Minor	rs147433564	1	182549143	C	T	6041	RNASEL	Intron	splice-disrupt	2.36			0.0008		familial prostate cancer
Minor	rs4647220	3	37042541	T	G	4292	MLH1	CDS, 5UTR, Intron	splice-disrupt	-6.78			0.0064		familial prostate cancer
Minor	rs267607789	3	37056036	G	A	4292	MLH1	Intron	splice-disrupt	4.94			0.0002	pathogenic	familial prostate cancer
Minor	rs267607789	3	37056036	G	C	4292	MLH1	Intron	splice-disrupt	4.94			0.0002	pathogenic	familial prostate cancer
Minor	rs17524874	8	11659928	A	G	2222	FDFT1	5UTR, Intron	splice-disrupt	-1.97			0.0206		familial prostate cancer
Minor	rs150131889	8	16035394	C	A	4481	MSR1	Intron	splice-disrupt	5.36			0.0004		familial prostate cancer
Minor	rs33912200	8	16035502	C	T	4481	MSR1	Intron	splice-disrupt	5.36			0.0012		familial prostate cancer
Minor	rs532917895	8	16035503	T	C	4481	MSR1	Intron	splice-disrupt	2.9			0.0002		familial prostate cancer
Minor	rs574673404	8	90996752	C	T	4683	NBN	Intron	splice-disrupt	3.72			0.0002		familial prostate cancer
Minor	rs147205859	10	5141642	G	A	8644	AKR1C3	Intron	splice-disrupt	2.67			0.0014		familial prostate cancer
Minor	rs571689494	10	5144844	T	G	8644	AKR1C3	Intron	splice-disrupt	2.03			0.0002		familial prostate cancer
Minor	rs576216536	12	48251473	T	C	7421	VDR	Intron	splice-disrupt	4.44			0.0002		familial prostate cancer
Minor	rs543318989	15	51502822	G	A	1588	CYP19A1	3UTR	splice-disrupt	2.7			0.0002		familial prostate cancer
Minor	rs573868194	15	75013395	C	A	1543	CYP1A1	Intron	splice-disrupt	5.17			0.0002		familial prostate cancer
Minor	rs574164122	17	12908305	C	T	60528	ELAC2	Intron	splice-disrupt	4.9			0.0002		familial prostate cancer
Minor	rs530086231	17	12913929	C	G	60528	ELAC2	Intron	splice-disrupt	4.28			0.0002		familial prostate cancer
Minor	rs149733287	17	12915101	T	C	60528	ELAC2	Intron	splice-disrupt	4.36			0.003		familial prostate cancer
Minor	rs80358027	17	41234420	C	A	672	BRCA1	Intron	splice-disrupt	5.26			0.0002	pathogenic	familial prostate cancer
Minor	rs80358027	17	41234420	C	G	672	BRCA1	Intron	splice-disrupt	5.26			0.0002	pathogenic	familial prostate cancer
Minor	rs80358027	17	41234420	C	T	672	BRCA1	Intron	splice-disrupt	5.26			0.0002	pathogenic	familial prostate cancer
Minor	rs548130809	19	51361573	T	C	354	KLK3	Intron	splice-disrupt	2.18			0.0002		familial prostate cancer
Minor	rs545982789	22	29107895	A	G	11200	CHEK2	Intron	splice-disrupt	5.07			0.0002		familial prostate cancer
Minor	rs560596101	22	29121229	A	C	11200	CHEK2	Intron	splice-disrupt	4.83			0.0002		familial prostate cancer

## Sheet: Castration-resistant prostate c
Castration-resistant prostate c
Frequency level	rsId	Chromosome	Location	ref	Alt.	Entrez GeneID	Gene	Gene region	Transl. Impact	GERP++ Score	SIFTScore	PolyPhen2 Score	Allele Frequency	Clin. Significance	Diseases
Minor	rs201633542	1	156811987	T	C	3645;4914	INSRR;NTRK1	CDS, Intron	splice-disrupt	4.68	0	1	0.0002		castration-resistant prostate cancer
Minor	rs200293570	4	1330780	A	T	10296	MAEA	CDS, 5UTR	splice-disrupt	-6.26	0	0	0.0002		castration-resistant prostate cancer
Minor	rs188957694	6	152265353	G	A	2099	ESR1	CDS	splice-disrupt	5.51	0.001	1	0.0002		castration-resistant prostate cancer
Minor	rs142712646	6	152265352	C	T	2099	ESR1	CDS	splice-disrupt	5.51	0.008	1	0.0008		castration-resistant prostate cancer
Minor	rs564839203	10	123971010	A	C	10579	TACC2	CDS	splice-disrupt	4.74	0.031	0.999	0.0002		castration-resistant prostate cancer
Frequent	rs9038;rs3200186; rs61701410	17	75495397	T	C	10801	SEPT9	3UTR	splice-disrupt	-2.78	0.094		0.3706		castration-resistant prostate cancer
Minor	rs192891114	7	138255608	A	G	8805	TRIM24	CDS	splice-disrupt	3.74	0.199	0.014	0.0002		castration-resistant prostate cancer
Minor	rs564059250	13	48878068	G	A	5925	RB1	CDS	splice-disrupt	3.95	0.228	0.994	0.0002		castration-resistant prostate cancer
Minor	rs543975041	3	15076176	G	A	7182	NR2C2	Intron	splice-disrupt	4.89	0.252		0.0002		castration-resistant prostate cancer
Minor	rs34672691	1	159683791	A	G	1401	CRP	CDS	splice-disrupt	2.81	0.408	0.049	0.0012		castration-resistant prostate cancer
Minor	rs556114777	8	23540285	G	T	4824	NKX3-1	CDS, Intron	splice-disrupt	2.36	0.698	0.063	0.0002		castration-resistant prostate cancer
Minor	rs560454433	10	102509501	A	G	5076	PAX2	Intron	splice-disrupt	6.17			0.0002		castration-resistant prostate cancer
Minor	rs542739763	12	49442554	T	C	8085	KMT2D	Intron	splice-disrupt	5.92			0.0002		castration-resistant prostate cancer
Minor	rs543048506	2	160710870	C	A	4065;100526664	LY75;LY75-CD302	Intron	splice-disrupt	5.89			0.0002		castration-resistant prostate cancer
Minor	rs187540386	6	22290583	C	G	5617	PRL	Intron	splice-disrupt	5.87			0.0002		castration-resistant prostate cancer
Minor	rs143843572	8	141780814	C	T	5747	PTK2	Intron	splice-disrupt	5.86			0.0008		castration-resistant prostate cancer
Minor	rs188703146	7	55221703	G	C	1956	EGFR	Intron	splice-disrupt	5.81			0.0002		castration-resistant prostate cancer
Minor	rs575037500	8	6357452	T	C	285;79648	ANGPT2;MCPH1	3UTR, Intron	splice-disrupt	5.78			0.0002		castration-resistant prostate cancer
Minor	rs191324442	2	223782874	G	A	2181	ACSL3	Intron	splice-disrupt	5.74			0.0002		castration-resistant prostate cancer
Minor	rs192810283	11	108142134	G	T	472	ATM	Intron	splice-disrupt	5.71			0.0002		castration-resistant prostate cancer
Minor	rs201850191	2	160697467	C	T	4065;100526664	LY75;LY75-CD302	Intron	splice-disrupt	5.69			0.0004		castration-resistant prostate cancer
Minor	rs144778059	4	55946331	C	T	3791	KDR	Intron	splice-disrupt	5.63			0.0002		castration-resistant prostate cancer
Minor	rs376416531	8	38285863	C	G	2260	FGFR1	Intron	splice-disrupt	5.63			0		castration-resistant prostate cancer
Minor	rs376416531	8	38285863	C	T	2260	FGFR1	Intron	splice-disrupt	5.63			0		castration-resistant prostate cancer
Minor	rs184838028	13	60490288	C	A	81624	DIAPH3	Intron	splice-disrupt	5.63			0.0002		castration-resistant prostate cancer
Minor	rs148022433	14	64746697	A	G	2100	ESR2	Intron	splice-disrupt	5.56			0.0002		castration-resistant prostate cancer
Minor	rs540758848	2	160664959	C	A	4065;100526664	LY75;LY75-CD302	Intron	splice-disrupt	5.55			0.0002		castration-resistant prostate cancer
Minor	rs184052016	10	123976438	T	A	10579	TACC2	Intron	splice-disrupt	5.54			0.0014		castration-resistant prostate cancer
Minor	rs187799320	2	234869711	G	A	79054	TRPM8	Intron	splice-disrupt	5.53			0.0002		castration-resistant prostate cancer
Minor	rs550022853	2	234855801	T	C	79054	TRPM8	Intron	splice-disrupt	5.43			0.0002		castration-resistant prostate cancer
Minor	rs528566980	3	30715739	G	A	7048	TGFBR2	Intron	splice-disrupt	5.42			0.0002		castration-resistant prostate cancer
Minor	rs566177704	14	55607082	G	T	3958	LGALS3	Intron	splice-disrupt	5.41			0.0002		castration-resistant prostate cancer
Minor	rs143834587	15	41146721	G	A	6692	SPINT1	Intron	splice-disrupt	5.4			0.0002		castration-resistant prostate cancer
Minor	rs199537183	7	80545994	C	T	10512	SEMA3C	Intron	splice-disrupt	5.39			0.0002		castration-resistant prostate cancer
Minor	rs538260254	7	80378213	C	A	10512	SEMA3C	Intron	splice-disrupt	5.38			0.0002		castration-resistant prostate cancer
Minor	rs200677606	2	223781215	G	A	2181	ACSL3	Intron	splice-disrupt	5.33			0.0002		castration-resistant prostate cancer
Minor	rs538066175	16	82101773	A	C	3294	HSD17B2	Intron	splice-disrupt	5.33			0.0002		castration-resistant prostate cancer
Minor	rs185685225	19	7128862	C	T	3643	INSR	Intron	splice-disrupt	5.33			0.0002		castration-resistant prostate cancer
Minor	rs80358027	17	41234420	C	A	672	BRCA1	Intron	splice-disrupt	5.26			0.0002	pathogenic	castration-resistant prostate cancer
Minor	rs80358027	17	41234420	C	G	672	BRCA1	Intron	splice-disrupt	5.26			0.0002	pathogenic	castration-resistant prostate cancer
Minor	rs80358027	17	41234420	C	T	672	BRCA1	Intron	splice-disrupt	5.26			0.0002	pathogenic	castration-resistant prostate cancer
Minor	rs182624549	5	136602745	C	T	6695	SPOCK1	Intron	splice-disrupt	5.25			0.0002		castration-resistant prostate cancer
Minor	rs534174102	16	70417140	T	G	6483	ST3GAL2	Intron	splice-disrupt	5.25			0.0002		castration-resistant prostate cancer
Minor	rs557821702	16	15802659	C	T	4629;54820	MYH11;NDE1	Intron	splice-disrupt	5.16			0.0006		castration-resistant prostate cancer
Minor	rs533291788	6	152129338	C	T	2099	ESR1	CDS	splice-disrupt	5.01			0.0004		castration-resistant prostate cancer
Minor	rs576934285	4	106180774	A	G	54790	TET2	Intron	splice-disrupt	5			0.0002		castration-resistant prostate cancer
Minor	rs181951068	2	24981026	G	T	8648	NCOA1	Intron	splice-disrupt	4.94			0.0002		castration-resistant prostate cancer
Minor	rs201687108	12	49422743	T	C	8085	KMT2D	Intron	splice-disrupt	4.94			0.0002		castration-resistant prostate cancer
Minor	rs561190922	2	74758982	G	A	27429	HTRA2	Intron	splice-disrupt	4.87			0.0002		castration-resistant prostate cancer
Minor	rs139555315	4	88901197	G	A	6696	SPP1	Intron	splice-disrupt	4.77			0.0006		castration-resistant prostate cancer
Minor	rs560647572	7	6438350	G	A	5879	RAC1	Intron	splice-disrupt	4.76			0.0004		castration-resistant prostate cancer
Minor	rs541013769	13	46679069	A	C	1361	CPB2	Intron	splice-disrupt	4.74			0.0002		castration-resistant prostate cancer
Minor	rs199843225	7	80433421	C	T	10512	SEMA3C	Intron	splice-disrupt	4.73			0.0002		castration-resistant prostate cancer
Minor	rs529300272	11	49196443	C	A	2346	FOLH1	Intron	splice-disrupt	4.54			0.0002		castration-resistant prostate cancer
Minor	rs545926747	3	49723744	A	C	4485	MST1	Intron	splice-disrupt	4.53			0.0082		castration-resistant prostate cancer
Minor	rs201929521	7	75933299	A	G	3315	HSPB1	Intron	splice-disrupt	4.48			0.0002		castration-resistant prostate cancer
Minor	rs561155547	3	195603481	C	T	10188	TNK2	Intron	splice-disrupt	4.33			0.0002		castration-resistant prostate cancer
Minor	rs576938295	5	6656190	G	A	6715	SRD5A1	Intron	splice-disrupt	4.25			0.0002		castration-resistant prostate cancer
Minor	rs2425068	20	34214723	T	C	8904	CPNE1	CDS, 3UTR, Intron	splice-disrupt	4.18			0.0304		castration-resistant prostate cancer
Minor	rs547455476	1	32796368	G	A	3065	HDAC1	Intron	splice-disrupt	4.12			0.0002		castration-resistant prostate cancer
Minor	rs142381749	2	160731954	C	A	4065;100526664	LY75;LY75-CD302	Intron	splice-disrupt	4.04			0.0002		castration-resistant prostate cancer
Minor	rs369846228	10	58120956	C	T	11130	ZWINT	Intron	splice-disrupt	4.03			0.0002		castration-resistant prostate cancer
Minor	rs548671872	20	34218958	T	G	8904	CPNE1	Intron	splice-disrupt	3.98			0.0004		castration-resistant prostate cancer
Minor	rs373134805	7	99264313	C	G	1577;221785	CYP3A5;ZSCAN25	Intron	splice-disrupt	3.74			0.0002		castration-resistant prostate cancer
Minor	rs55965422;rs59628234	7	99264573	A	C	1577;221785	CYP3A5;ZSCAN25	Intron	splice-disrupt	3.74			0.0008		castration-resistant prostate cancer
Minor	rs55965422;rs59628234	7	99264573	A	G	1577;221785	CYP3A5;ZSCAN25	Intron	splice-disrupt	3.74			0.0008		castration-resistant prostate cancer
Minor	rs55965422;rs59628234	7	99264573	A	T	1577;221785	CYP3A5;ZSCAN25	Intron	splice-disrupt	3.74			0.0008		castration-resistant prostate cancer
Minor	rs199578278	17	7578159	C	G	7157	TP53	Intron	splice-disrupt	3.72			0.0014		castration-resistant prostate cancer
Minor	rs200759070	15	99472786	G	A	3480	IGF1R	Intron	splice-disrupt	3.62			0.0002		castration-resistant prostate cancer
Minor	rs541095604	3	30648470	G	T	7048	TGFBR2	Intron	splice-disrupt	3.6			0.0002		castration-resistant prostate cancer
Minor	rs553698637	11	49179596	C	T	2346	FOLH1	Intron	splice-disrupt	3.5			0.0002		castration-resistant prostate cancer
Minor	rs139220113	2	223785788	T	C	2181	ACSL3	Intron	splice-disrupt	3.33			0.003		castration-resistant prostate cancer
Minor	rs567866413	2	74758693	G	C	27429	HTRA2	Intron	splice-disrupt	3.32			0.0004		castration-resistant prostate cancer
Minor	rs201625380	9	35732992	G	T	10488	CREB3	5UTR, Intron, Non-coding	splice-disrupt	3.17			0.0002		castration-resistant prostate cancer
Minor	rs140033394	12	21030704	A	G	28234	SLCO1B3	Intron	splice-disrupt	3.13			0.0002		castration-resistant prostate cancer
Minor	rs568969059	15	40544858	C	A	56924;644809	PAK6;C15orf56	Intron	splice-disrupt	2.96			0.001		castration-resistant prostate cancer
Minor	rs201272259	17	4623844	G	A	409	ARRB2	Intron	splice-disrupt	2.86			0.0004		castration-resistant prostate cancer
Minor	rs543318989	15	51502822	G	A	1588	CYP19A1	3UTR	splice-disrupt	2.7			0.0002		castration-resistant prostate cancer
Minor	rs147205859	10	5141642	G	A	8644	AKR1C3	Intron	splice-disrupt	2.67			0.0014		castration-resistant prostate cancer
Minor	rs576413370	10	5034021	A	G	1646	AKR1C2	Intron	splice-disrupt	2.36			0.0014		castration-resistant prostate cancer
Minor	rs565642871	10	5043874	C	G	1646	AKR1C2	Intron	splice-disrupt	2.31			0.0004		castration-resistant prostate cancer
Minor	rs548130809	19	51361573	T	C	354	KLK3	Intron	splice-disrupt	2.18			0.0002		castration-resistant prostate cancer
Minor	rs571689494	10	5144844	T	G	8644	AKR1C3	Intron	splice-disrupt	2.03			0.0002		castration-resistant prostate cancer
Minor	rs547476559	10	123792607	A	T	10579	TACC2	Intron	splice-disrupt	2.02			0.0002		castration-resistant prostate cancer
Frequent	rs2072454;rs17289679; rs17516844	7	55214348	C	T	1956	EGFR	CDS	splice-disrupt	1.99			0.4754		castration-resistant prostate cancer
Minor	rs202125248	4	3444457	A	G	3083	HGFAC	Intron	splice-disrupt	1.84			0.0002		castration-resistant prostate cancer
Minor	rs112903919	11	65486247	G	C	10524;84153	KAT5;RNASEH2C	3UTR, Intron	splice-disrupt	1.83			0.0078		castration-resistant prostate cancer
Minor	rs142084692	10	5014503	G	A	1645	AKR1C1	Intron	splice-disrupt	1.8			0.0004		castration-resistant prostate cancer
Minor	rs527756603	11	108206020	C	A	472;160140	ATM;C11orf65	Intron	splice-disrupt	1.76			0.0002		castration-resistant prostate cancer
Minor	rs143792770	7	5643663	C	T	6624	FSCN1	Intron	splice-disrupt	1.58			0.0018		castration-resistant prostate cancer
Minor	rs375712202	11	124793235	C	T	220296	HEPACAM	Intron	splice-disrupt	1.49			0.0006		castration-resistant prostate cancer
Minor	rs551154948	3	30703023	G	C	7048	TGFBR2	Intron	splice-disrupt	1.4			0.0002		castration-resistant prostate cancer
Minor	rs79069105	17	76218908	G	A	332	BIRC5	Intron	splice-disrupt	1.38			0.0032		castration-resistant prostate cancer
Frequent	rs448203;rs17350429; rs3200179	17	75495065	T	C	10801	SEPT9	3UTR	splice-disrupt	1.34			0.3007		castration-resistant prostate cancer
Minor	rs536898576	11	124790379	G	A	220296;641654	HEPACAM;HEPN1	3UTR	splice-disrupt	1.25			0.0002		castration-resistant prostate cancer
Minor	rs10305900	4	148441569	T	G	1909	EDNRA	Intron	splice-disrupt	1.1			0.0002		castration-resistant prostate cancer
Minor	rs568075669	12	66260735	C	G	8091;100129940	HMGA2;LOC100129940	Intron	splice-disrupt	0.683			0.0002		castration-resistant prostate cancer
Minor	rs571941262	14	55610165	G	C	3958	LGALS3	Intron	splice-disrupt	0.641			0.0012		castration-resistant prostate cancer
Minor	rs566307563	12	66253869	C	A	8091;100129940	HMGA2;LOC100129940	Intron	splice-disrupt	0.351			0.0018		castration-resistant prostate cancer
Minor	rs571597474	4	134085189	G	A	57575	PCDH10	Intron	splice-disrupt	-0.182			0.0002		castration-resistant prostate cancer
Minor	rs79148362	19	10289303	G	A	1786	DNMT1	Intron	splice-disrupt	-0.226			0.0082		castration-resistant prostate cancer
Minor	rs557404186	1	200026670	G	A	2494	NR5A2	Intron	splice-disrupt	-0.841			0.0006		castration-resistant prostate cancer
Minor	rs138706434; rs549463047	12	57865043	G	C	2735	GLI1	CDS	splice-disrupt	-1.03			0.0004		castration-resistant prostate cancer
Minor	rs148343502	1	155162102	C	T	4582	MUC1	Intron	splice-disrupt	-1.65			0.0022		castration-resistant prostate cancer
Minor	rs374244810	16	31144714	C	T	5652	PRSS8	Intron	splice-disrupt	-2.41			0.0002		castration-resistant prostate cancer
Minor	rs568245058	10	5006087	T	G	1645	AKR1C1	Intron	splice-disrupt	-2.42			0.002		castration-resistant prostate cancer
Minor	rs530323152	10	5008201	G	A	1645	AKR1C1	CDS	splice-disrupt	-3.57			0.0002		castration-resistant prostate cancer
Frequent	rs10190751	2	202006096	G	A	8837;65072	CFLAR;CFLAR-AS1	Intron	splice-disrupt	-4.57			0.2165		castration-resistant prostate cancer
Minor	rs201256346	1	45205715	G	A	11004	KIF2C	Intron	splice-disrupt	-4.93			0.0004		castration-resistant prostate cancer
Frequent	rs400852	21	28216059	A	G	9510	ADAMTS1	Intron	splice-disrupt	-5.17			0.2376		castration-resistant prostate cancer
Frequent	rs2230915	16	23701458	G	A	5347	PLK1	3UTR	splice-disrupt	-7.44			0.0735		castration-resistant prostate cancer
Minor	rs574990600	8	141774279	T	C	5747	PTK2	Intron	splice-disrupt	-10.2			0.0002		castration-resistant prostate cancer

## Sheet: Metastatic castration-resistant
Metastatic castration-resistant
Frequency level	rsId	Chromosome	Location	ref	Alt.	Entrez GeneID	Gene	Gene region	Transl. Impact	GERP++ Score	SIFTScore	PolyPhen2 Score	Allele Frequency	Clin. Significance	Diseases
Minor	rs527250408	1	198663271	T	A	5788	PTPRC	CDS, Intron	splice-disrupt	0.225	0		0.0002		metastatic castration-resistant prostate cancer
Minor	rs201362929	12	124846841	C	G	9612	NCOR2	CDS	splice-disrupt	4.91	0.001	0.99	0.0002		metastatic castration-resistant prostate cancer
Minor	rs202028951	12	124857015	G	A	9612	NCOR2	CDS	splice-disrupt	4.63	0.008	0.022	0.0002		metastatic castration-resistant prostate cancer
Minor	rs34672691	1	159683791	A	G	1401	CRP	CDS	splice-disrupt	2.81	0.408	0.049	0.0012		metastatic castration-resistant prostate cancer
Minor	rs78370249	11	115110993	C	T	23705	CADM1	Intron	splice-disrupt	5.97			0.0002		metastatic castration-resistant prostate cancer
Minor	rs188703146	7	55221703	G	C	1956	EGFR	Intron	splice-disrupt	5.81			0.0002		metastatic castration-resistant prostate cancer
Minor	rs200215334	17	15983379	C	G	9611	NCOR1	Intron	splice-disrupt	5.79			0.0002		metastatic castration-resistant prostate cancer
Minor	rs192810283	11	108142134	G	T	472	ATM	Intron	splice-disrupt	5.71			0.0002		metastatic castration-resistant prostate cancer
Minor	rs187799320	2	234869711	G	A	79054	TRPM8	Intron	splice-disrupt	5.53			0.0002		metastatic castration-resistant prostate cancer
Minor	rs550022853	2	234855801	T	C	79054	TRPM8	Intron	splice-disrupt	5.43			0.0002		metastatic castration-resistant prostate cancer
Minor	rs587663163	1	150778701	C	T	1513	CTSK	Intron	splice-disrupt	5.42			0.0002		metastatic castration-resistant prostate cancer
Minor	rs80358027	17	41234420	C	A	672	BRCA1	Intron	splice-disrupt	5.26			0.0002	pathogenic	metastatic castration-resistant prostate cancer
Minor	rs80358027	17	41234420	C	G	672	BRCA1	Intron	splice-disrupt	5.26			0.0002	pathogenic	metastatic castration-resistant prostate cancer
Minor	rs80358027	17	41234420	C	T	672	BRCA1	Intron	splice-disrupt	5.26			0.0002	pathogenic	metastatic castration-resistant prostate cancer
Minor	rs555449842	16	89842224	C	T	2175	FANCA	Intron	splice-disrupt	5.03			0.0002		metastatic castration-resistant prostate cancer
Minor	rs534376817	11	66332028	C	T	8722	CTSF	Intron	splice-disrupt	4.97			0.0002		metastatic castration-resistant prostate cancer
Minor	rs183350210	16	89881023	T	A	2175	FANCA	Intron	splice-disrupt	4.94			0.0002		metastatic castration-resistant prostate cancer
Minor	rs562300336	17	15983380	T	C	9611	NCOR1	Intron	splice-disrupt	4.72			0.0006		metastatic castration-resistant prostate cancer
Minor	rs141915593	11	66332479	T	G	8722	CTSF	Intron	splice-disrupt	4.69			0.0004		metastatic castration-resistant prostate cancer
Minor	rs529300272	11	49196443	C	A	2346	FOLH1	Intron	splice-disrupt	4.54			0.0002		metastatic castration-resistant prostate cancer
Minor	rs200070339	19	44049969	C	T	7515	XRCC1	Intron	splice-disrupt	4.28			0.0002		metastatic castration-resistant prostate cancer
Minor	rs199578278	17	7578159	C	G	7157	TP53	Intron	splice-disrupt	3.72			0.0014		metastatic castration-resistant prostate cancer
Minor	rs553698637	11	49179596	C	T	2346	FOLH1	Intron	splice-disrupt	3.5			0.0002		metastatic castration-resistant prostate cancer
Minor	rs147205859	10	5141642	G	A	8644	AKR1C3	Intron	splice-disrupt	2.67			0.0014		metastatic castration-resistant prostate cancer
Minor	rs548130809	19	51361573	T	C	354	KLK3	Intron	splice-disrupt	2.18			0.0002		metastatic castration-resistant prostate cancer
Minor	rs571689494	10	5144844	T	G	8644	AKR1C3	Intron	splice-disrupt	2.03			0.0002		metastatic castration-resistant prostate cancer
Frequent	rs2072454;rs17289679; rs17516844	7	55214348	C	T	1956	EGFR	CDS	splice-disrupt	1.99			0.4754		metastatic castration-resistant prostate cancer
Minor	rs527756603	11	108206020	C	A	472;160140	ATM;C11orf65	Intron	splice-disrupt	1.76			0.0002		metastatic castration-resistant prostate cancer
Minor	rs140184039	11	35243921	G	A	960	CD44	Intron	splice-disrupt	0.718			0.0046		metastatic castration-resistant prostate cancer
Minor	rs568075669	12	66260735	C	G	8091;100129940	HMGA2;LOC100129940	Intron	splice-disrupt	0.683			0.0002		metastatic castration-resistant prostate cancer
Minor	rs566307563	12	66253869	C	A	8091;100129940	HMGA2;LOC100129940	Intron	splice-disrupt	0.351			0.0018		metastatic castration-resistant prostate cancer
Minor	rs138292741	17	37627130	A	G	51755	CDK12	Intron	splice-disrupt	-1.12			0.0004		metastatic castration-resistant prostate cancer
Minor	rs527777332	12	124810724	A	C	9612	NCOR2	Intron	splice-disrupt	-1.77			0.0004		metastatic castration-resistant prostate cancer
Minor	rs551391172	17	15943668	T	C	9611	NCOR1	Intron	splice-disrupt	-3.13			0.0002		metastatic castration-resistant prostate cancer
Minor	rs185210904	11	35243250	A	G	960	CD44	CDS, Intron	splice-disrupt	-11.7			0.0018		metastatic castration-resistant prostate cancer
