# Supplementary material for: Splice-disrupt genomic variants in prostate cancer
Source: Mol Biol Rep. 2022 Mar 14;49(6):4237–46. doi: 10.1007/s11033-022-07257-9 (PMC9262760; doi:10.1007/s11033-022-07257-9)
Supplement: Supplementary file 7 — (XLSX 53 KB) Mined references underpinning literature-mining network of splice-disrupt variants, their annotated genes, and interactions with different types of prostate cancer. The network of relationships/interaction is visualised in Figure 6) [file 11033_2022_7257_MOESM7_ESM.xlsx]

## Sheet: ALL
Relation Name	Reference
GeneticChange: familial prostate cancer ---> MLH1	Anticipation in Lynch syndrome: Where we are where we go, Bozzao,C.; Lastella,P. et al., (2011), Current Genomics
GeneticChange: familial prostate cancer ---> MLH1	Identification of germline MLH1 alterations in familial prostate cancer., Fredriksson,H.; Ikonen,T. et al., (2006), Eur J Cancer
GeneticChange: rs545982789 ---> CHEK2	dbSNP-database for single nucleotide polymorphisms and other classes of minor genetic variation., Sherry,S.T.; Ward,M. et al., (1999), Genome Res
GeneticChange: rs545982789 ---> CHEK2	dbSNP: a database of single nucleotide polymorphisms., Smigielski,E.M.; Sirotkin,K. et al., (2000), Nucleic Acids Res
GeneticChange: rs545982789 ---> CHEK2	Use of molecular variation in the NCBI dbSNP database., Sherry,S.T.; Ward,M et al., (2000), Hum Mutat
GeneticChange: rs545982789 ---> CHEK2	dbSNP: the NCBI database of genetic variation., Sherry,S.T.; Ward,M.H. et al., (2001), Nucleic Acids Res
GeneticChange: rs80358027 ---> BRCA1	dbSNP-database for single nucleotide polymorphisms and other classes of minor genetic variation., Sherry,S.T.; Ward,M. et al., (1999), Genome Res
GeneticChange: rs80358027 ---> BRCA1	dbSNP: a database of single nucleotide polymorphisms., Smigielski,E.M.; Sirotkin,K. et al., (2000), Nucleic Acids Res
GeneticChange: rs80358027 ---> BRCA1	Use of molecular variation in the NCBI dbSNP database., Sherry,S.T.; Ward,M et al., (2000), Hum Mutat
GeneticChange: rs80358027 ---> BRCA1	dbSNP: the NCBI database of genetic variation., Sherry,S.T.; Ward,M.H. et al., (2001), Nucleic Acids Res
GeneticChange: familial prostate cancer ---> BRCA1	BENIGN AND MALIGNANT NEOPLASMS OF PROSTATE, Walsh,P.C., (2000), The Journal of Urology
GeneticChange: familial prostate cancer ---> BRCA1	Environmental, genetic, and molecular features of prostate cancer, Deutsch,E.; Maggiorella,L. et al., (2004), Lancet Oncology
GeneticChange: familial prostate cancer ---> BRCA1	Impact of family history of cancer on the incidence of mutation in epidermal growth factor receptor gene in non-small cell lung cancer patients, He,Y.; Li,S. et al., (2013), Lung Cancer
GeneticChange: familial prostate cancer ---> BRCA1	Perspective: prostate cancer susceptibility genes., Simard,J.; Dumont,M. et al., (2002), Endocrinology
GeneticChange: familial prostate cancer ---> BRCA1	Application Areas of Traditional Molecular Genetic Methods and NGS in relation to Hereditary Urological Cancer Diagnosis, Mikhaylenko,D.S.; Tanas,A.S. et al., (2020), Journal of Oncology
GeneticChange: familial prostate cancer ---> BRCA1	No evidence for a role of BRCA1 or BRCA2 mutations in Ashkenazi Jewish families with hereditary prostate cancer., Wilkens,E.P.; Freije,D. et al., (1999), Prostate
GeneticChange: familial prostate cancer ---> BRCA1	The frequency of germ-line mutations in the breast cancer predisposition genes BRCA1 and BRCA2 in familial prostate cancer. The Cancer Research Campaign/British Prostate Group United Kingdom Familial Prostate Cancer Study Collaborators., Gayther,S.A.; de Foy,K.A. et al., (2000), Cancer Res
GeneticChange: familial prostate cancer ---> BRCA1	Truncating BRCA1 mutations are uncommon in a cohort of hereditary prostate cancer families with evidence of linkage to 17q markers., Zuhlke,K.A.; Madeoy,J.J. et al., (2004), Clin Cancer Res
GeneticChange: familial prostate cancer ---> BRCA1	Epidemiologic, clinical, and molecular characteristics of hereditary prostate cancer in Latvia., Abele,A.; Vjaters,E. et al., (2011), Medicina (Kaunas)
GeneticChange: familial prostate cancer ---> BRCA1	PD31-05 BRCA1 SINGLE NUCLEOTIDE POLYMORPHISMS (SNPS) MAY HELP IDENTIFY PATIENTS AT RISK FOR LETHAL PROSTATE CANCER OR RECURRENCE AFTER TREATMENT WITH RADIATION THERAPY (RT), Sanchez,A.; Shui,I.M. et al., (2014), The Journal of Urology
GeneticChange: familial prostate cancer ---> BRCA1	Racial differences in prediction of time to prostate cancer diagnosis in a prospective screening cohort of high-risk men: effect of TMPRSS2 Met160Val., Giri,V.N.; Ruth,K. et al., (2011), BJU Int
GeneticChange: familial prostate cancer ---> BRCA1	Searching for candidate genes in familial BRCAX mutation carriers with prostate cancer, Hunter,S.M.; Rowley,S.M. et al., (2015), Urologic Oncology: Seminars and Original Investigations
GeneticChange: familial prostate cancer ---> BRCA1	The role of germline mutations in the BRCA1/2 and mismatch repair genes in men ascertained for early-onset and/or familial prostate cancer., Maia,S.; Cardoso,M. et al., (2016), Fam Cancer
GeneticChange: familial prostate cancer ---> BRCA1	Analysis of founder mutations in rare tumors associated with hereditary breast/ovarian cancer reveals a novel association of BRCA2 mutations with ampulla of vater carcinomas, Pinto,P.; Peixoto,A. et al., (2016), PLoS ONE
GeneticChange: rs267607789 ---> MLH1	dbSNP-database for single nucleotide polymorphisms and other classes of minor genetic variation., Sherry,S.T.; Ward,M. et al., (1999), Genome Res
GeneticChange: rs267607789 ---> MLH1	dbSNP: a database of single nucleotide polymorphisms., Smigielski,E.M.; Sirotkin,K. et al., (2000), Nucleic Acids Res
GeneticChange: rs267607789 ---> MLH1	Use of molecular variation in the NCBI dbSNP database., Sherry,S.T.; Ward,M et al., (2000), Hum Mutat
GeneticChange: rs267607789 ---> MLH1	dbSNP: the NCBI database of genetic variation., Sherry,S.T.; Ward,M.H. et al., (2001), Nucleic Acids Res
GeneticChange: familial prostate cancer ---> CHEK2	Mutations in CHEK2 Associated with Prostate Cancer Risk, Dong,X.; Wang,L. et al., (2003), The American Journal of Human Genetics
GeneticChange: familial prostate cancer ---> CHEK2	Identification and characterization of novel SNPs in CHEK2 in Ashkenazi Jewish men with prostate cancer, Tischkowitz,M.D.; Yilmaz,A. et al., (2008), Cancer Letters
GeneticChange: familial prostate cancer ---> CHEK2	Locked nucleic acid-enhanced detection of 1100delC*CHEK2 germ-line mutation in Spanish patients with hematologic malignancies., Collado,M.; Landt,O. et al., (2004), Clin Chem
GeneticChange: familial prostate cancer ---> CHEK2	CHEK2 variants associate with hereditary prostate cancer., Seppälä,E.H.; Ikonen,T. et al., (2003), Br J Cancer
GeneticChange: familial prostate cancer ---> CHEK2	Mutations in CHEK2 associated with prostate cancer risk., Dong,X.; Wang,L. et al., (2003), Am J Hum Genet
GeneticChange: familial prostate cancer ---> CHEK2	CHEK2 mutation and risk of prostate cancer: a systematic review and meta-analysis., Wang,Y.; Dai,B. et al., (2015), Int J Clin Exp Med
Regulation: BRCA1 ---> familial prostate cancer	Association between family history of prostate and breast cancer among African-American men with prostate cancer, Beebe-Dimmer,J.L.; Drake,E.A. et al., (2006), Urology
Regulation: BRCA1 ---> familial prostate cancer	BRCA1 and BRCA2 have a limited role in familial prostate cancer., Sinclair,C.S.; Berry,R. et al., (2000), Cancer Res
Regulation: BRCA1 ---> familial prostate cancer	Title not available, No authors, (No publication date)
Regulation: MLH1 ---> familial prostate cancer	Identification of germline MLH1 alterations in familial prostate cancer, Fredriksson,H.; Ikonen,T. et al., (2006), European Journal of Cancer
GeneticChange: metastatic castration-resistant prostate cancer ---> BRCA1	Utility of novel androgen receptor therapies in the real world: A nuanced approach, Dhawan,M.; Ryan,C.J., (2016), Urologic Oncology: Seminars and Original Investigations
GeneticChange: metastatic castration-resistant prostate cancer ---> BRCA1	Re: Inherited DNA-Repair Gene Mutations in Men with Metastatic Prostate Cancer, Lazzeri,M.; Lughezzani,G., (2016), European Urology
GeneticChange: metastatic castration-resistant prostate cancer ---> BRCA1	The Evolving Narrative of DNA Repair Gene Defects: Distinguishing Indolent from Lethal Prostate Cancer, Murphy,D.G.; Risbridger,G.P. et al., (2017), European Urology
GeneticChange: metastatic castration-resistant prostate cancer ---> BRCA1	Navigating the evolving therapeutic landscape in advanced prostate cancer, Crawford,E.D.; Petrylak,D. et al., (2017), Urologic Oncology: Seminars and Original Investigations
GeneticChange: metastatic castration-resistant prostate cancer ---> BRCA1	Relevance of DNA damage repair in the management of prostate cancer, Banks,P.; Xu,W. et al., (2017), Current Problems in Cancer
GeneticChange: metastatic castration-resistant prostate cancer ---> BRCA1	Characterization, Detection, and Treatment Approaches for Homologous Recombination Deficiency in Cancer, O’Kane,G.M.; Connor,A.A. et al., (2017), Trends in Molecular Medicine
GeneticChange: metastatic castration-resistant prostate cancer ---> BRCA1	Differential Response to Olaparib Treatment Among Men with Metastatic Castration-resistant Prostate Cancer Harboring BRCA1 or BRCA2 Versus ATM Mutations, Marshall,C.H.; Sokolova,A.O. et al., (2019), European Urology
GeneticChange: metastatic castration-resistant prostate cancer ---> BRCA1	Androgen Receptor Splice Variant, AR-V7, as a Biomarker of Resistance to Androgen Axis-Targeted Therapies in Advanced Prostate Cancer, Zhang,T.; Karsh,L.I. et al., (2019), Clinical Genitourinary Cancer
GeneticChange: metastatic castration-resistant prostate cancer ---> BRCA1	Biallelic Inactivation of BRCA2 in Platinum-sensitive Metastatic Castration-resistant Prostate Cancer, Cheng,H.H.; Pritchard,C.C. et al., (2015), European Urology
GeneticChange: metastatic castration-resistant prostate cancer ---> BRCA1	Prostate cancer genomics: Recent advances and the prevailing underrepresentation from racial and ethnic minorities, Tan,S.-H.; Petrovics,G. et al., (2018), International Journal of Molecular Sciences
GeneticChange: metastatic castration-resistant prostate cancer ---> BRCA1	PARP inhibitor veliparib and HDAC inhibitor SAHA synergistically co-target the UHRF1/BRCA1 DNA damage repair complex in prostate cancer cells, Yin,L.; Liu,Y. et al., (2018), Journal of Experimental and Clinical Cancer Research
GeneticChange: metastatic castration-resistant prostate cancer ---> BRCA1	DNA repair defects and implications for immunotherapy, Bever,K.M.; Le,D.T., (2018), Journal of Clinical Investigation
GeneticChange: metastatic castration-resistant prostate cancer ---> BRCA1	BRCAness and prostate cancer: diagnostic and therapeutic considerations, Dhawan,M.; Ryan,C.J., (2018), Prostate Cancer and Prostatic Diseases
GeneticChange: metastatic castration-resistant prostate cancer ---> BRCA1	A systematic review of the prevalence of DNA damage response gene mutations in prostate cancer, Lang,S.H.; Swift,S.L. et al., (2019), International Journal of Oncology
GeneticChange: metastatic castration-resistant prostate cancer ---> BRCA1	Moving from poly (ADP-ribose) polymerase inhibition to targeting DNA repair and DNA damage response in cancer therapy, Gourley,C.; Balmaña,J. et al., (2019), Journal of Clinical Oncology
GeneticChange: metastatic castration-resistant prostate cancer ---> BRCA1	Biomarkers for prostate cancer: Prostate-specific antigen and beyond, Duffy,M.J.; Duffy,M.J., (2020), Clinical Chemistry and Laboratory Medicine
GeneticChange: metastatic castration-resistant prostate cancer ---> BRCA1	Role of the DNA damage response in prostate cancer formation, progression and treatment, Zhang,W.; van Gent,D.C. et al., (2020), Prostate Cancer and Prostatic Diseases
GeneticChange: metastatic castration-resistant prostate cancer ---> BRCA1	DNA Repair Deficiency Is Common in Advanced Prostate Cancer: New Therapeutic Opportunities., Dhawan,M.; Ryan,C.J. et al., (2016), Oncologist
GeneticChange: metastatic castration-resistant prostate cancer ---> BRCA1	Mutations in BRCA2 and taxane resistance in prostate cancer., Nientiedt,C.; Heller,M. et al., (2017), Sci Rep
GeneticChange: metastatic castration-resistant prostate cancer ---> BRCA1	Increased frequency of germline BRCA2 mutations associates with prostate cancer metastasis in a racially diverse patient population., Petrovics,G.; Price,D.K. et al., (2019), Prostate Cancer Prostatic Dis
GeneticChange: metastatic castration-resistant prostate cancer ---> BRCA1	Differential Response to Olaparib Treatment Among Men with Metastatic Castration-resistant Prostate Cancer Harboring BRCA1 or BRCA2 Versus ATM Mutations., Marshall,C.H.; Sokolova,A.O. et al., (2019), Eur Urol
GeneticChange: metastatic castration-resistant prostate cancer ---> BRCA1	Re: Catherine H. Marshall, Alexandra O. Sokolova, Andrea L. McNatty, et al. Differential Response to Olaparib Treatment Among Men with Metastatic Castration-resistant Prostate Cancer Harboring BRCA1 or BRCA2 Versus ATM Mutations. Eur Urol 2019;76:452-8., Liang,J.; Beckta,J.M. et al., (2019), Eur Urol
GeneticChange: metastatic castration-resistant prostate cancer ---> BRCA1	Clinical Development of PARP Inhibitors in Treating Metastatic Castration-Resistant Prostate Cancer., Adashek,J.J.; Jain,R.K. et al., (2019), Cells
GeneticChange: metastatic castration-resistant prostate cancer ---> BRCA1	Effect of DNA damage response mutations on prostate cancer prognosis: a systematic review., Swift,S.L.; Lang,S.H. et al., (2019), Future Oncol
GeneticChange: metastatic castration-resistant prostate cancer ---> BRCA1	Personalized Treatment Approach to Metastatic Castration-Resistant Prostate Cancer with BRCA2 and PTEN Mutations: A Case Report., Julka,P.K.; Verma,A. et al., (2020), Case Rep Oncol
GeneticChange: metastatic castration-resistant prostate cancer ---> BRCA1	Poly(ADP-ribose) polymerase inhibitors in prostate and urothelial cancer., Brönimann,S.; Lemberger,U. et al., (2020), Curr Opin Urol
GeneticChange: metastatic castration-resistant prostate cancer ---> BRCA1	Recent advances in DNA repair pathway and its application in personalized care of metastatic castration-resistant prostate cancer (mCRPC), Xu,C.; Mao,S. et al., (2020), Methods in Molecular Biology
GeneticChange: metastatic castration-resistant prostate cancer ---> BRCA1	Therapeutic targeting of the DNA damage response in prostate cancer, Marshall,C.H.; Antonarakis,E.S., (2020), Current Opinion in Oncology
GeneticChange: metastatic castration-resistant prostate cancer ---> BRCA1	Rucaparib in Men With Metastatic Castration-Resistant Prostate Cancer Harboring a BRCA1 or BRCA2 Gene Alteration., Abida,W.; Patnaik,A. et al., (2020), J Clin Oncol
GeneticChange: metastatic castration-resistant prostate cancer ---> BRCA1	Poly(ADP-Ribose) Polymerase Inhibitors in Prostate Cancer: Molecular Mechanisms, and Preclinical and Clinical Data., Sigorski,D.; Iżycka-Świeszewska,E. et al., (2020), Target Oncol
GeneticChange: metastatic castration-resistant prostate cancer ---> BRCA1	BRCA1 Versus BRCA2 and PARP Inhibitor Sensitivity in Prostate Cancer: More Different Than Alike?, Markowski,M.C.; Antonarakis,E.S. et al., (2020), Journal of Clinical Oncology
GeneticChange: metastatic castration-resistant prostate cancer ---> BRCA1	Rucaparib in Men with Metastatic Castration-Resistant Prostate Cancer Harboring a BRCA1 or BRCA2 Gene Alteration, Abida,W.; Patnaik,A. et al., (2020), Journal of Clinical Oncology
GeneticChange: metastatic castration-resistant prostate cancer ---> BRCA1	Discrepancies in Genetic Testing Procedures of BRCA1/2 Mutations: A National Survey Across China, Wu,H.; Liang,Z. et al., (2020), Molecular Diagnosis and Therapy
GeneticChange: metastatic castration-resistant prostate cancer ---> BRCA1	Attenuation of SRC kinase activity augments PARP inhibitor-mediated synthetic lethality in BRCA2-altered prostate tumors., Chakraborty,G.; Khan Patail,N. et al., (2020), Clin Cancer Res
GeneticChange: metastatic castration-resistant prostate cancer ---> BRCA1	TBCRC 048: Phase II Study of Olaparib for Metastatic Breast Cancer and Mutations in Homologous Recombination-Related Genes, Tung,N.M.; Jenkins,C. et al., (2020), Journal of Clinical Oncology
GeneticChange: metastatic castration-resistant prostate cancer ---> BRCA1	Cost-effectiveness analysis of cabazitaxel for metastatic castration resistant prostate cancer after docetaxel and androgen-signaling-targeted inhibitor resistance, Zhang,P.-F.; Li,Q. et al., (2021), BMC Cancer
GeneticChange: rs80358027 ---> BRCA1	dbSNP-database for single nucleotide polymorphisms and other classes of minor genetic variation., Sherry,S.T.; Ward,M. et al., (1999), Genome Res
GeneticChange: rs80358027 ---> BRCA1	dbSNP: a database of single nucleotide polymorphisms., Smigielski,E.M.; Sirotkin,K. et al., (2000), Nucleic Acids Res
GeneticChange: rs80358027 ---> BRCA1	Use of molecular variation in the NCBI dbSNP database., Sherry,S.T.; Ward,M et al., (2000), Hum Mutat
GeneticChange: rs80358027 ---> BRCA1	dbSNP: the NCBI database of genetic variation., Sherry,S.T.; Ward,M.H. et al., (2001), Nucleic Acids Res
Biomarker: prostate cancer ---> BRCA1	Relevance of DNA damage repair in the management of prostate cancer, Banks,P.; Xu,W. et al., (2017), Current Problems in Cancer
Biomarker: prostate cancer ---> BRCA1	Prostate cancer in male BRCA1 and BRCA2 mutation carriers has a more aggressive phenotype., Mitra,A.; Fisher,C. et al., (2008), Br J Cancer
Biomarker: prostate cancer ---> BRCA1	MicroRNAs as regulators of prostate cancer metastasis, Bhagirath,D.; Yang,T.L. et al., (2018), Advances in Experimental Medicine and Biology
Biomarker: prostate cancer ---> BRCA1	The role of BRCA1 and BRCA2 in prostate cancer, Li,D.; Kumaraswamy,E. et al., (2013), Frontiers in Bioscience
Biomarker: prostate cancer ---> BRCA1	A cohort analysis of men with a family history of BRCA1/2 and Lynch mutations for prostate cancer, Kerr,L.; Rewhorn,M.J. et al., (2016), BMC Cancer
Biomarker: prostate cancer ---> BRCA1	BRCA1, BRCA2, AR and IGF-I expression in prostate cancer: Correlation between RT-qPCR and immunohistochemical detection, Rabiau,N.; Adjakly,M. et al., (2011), Oncology Reports
Biomarker: prostate cancer ---> BRCA1	A cohort analysis of men with a family history of BRCA1/2 and Lynch mutations for prostate cancer., Kerr,L.; Rewhorn,M.J. et al., (2016), BMC Cancer
Biomarker: prostate cancer ---> SPINK1	TATI as a biomarker, Itkonen,O.; Stenman,U.H., (2014), Clinica Chimica Acta
Biomarker: prostate cancer ---> SPINK1	The Role of SPINK1 in ETS Rearrangement-Negative Prostate Cancers, Tomlins,S.A.; Rhodes,D.R. et al., (2008), Cancer Cell
Biomarker: prostate cancer ---> SPINK1	SPINK1 expression is enriched in African American prostate cancer but is not associated with altered immune infiltration or oncologic outcomes post-prostatectomy, Faisal,F.A.; Lotan,T.L. et al., (2019), Prostate Cancer and Prostatic Diseases
Biomarker: prostate cancer ---> SPINK1	A high-density tissue microarray from patients with clinically localized prostate cancer reveals ERG and TATI exclusivity in tumor cells, Lippolis,G.; Bjartell,A. et al., (2013), Prostate Cancer and Prostatic Diseases
Biomarker: prostate cancer ---> SPINK1	Evaluation of ERG and SPINK1 by immunohistochemical staining and clinicopathological outcomes in a multi-institutional radical prostatectomy cohort of 1067 patients, Brooks,J.D.; Wei,W. et al., (2015), PLoS ONE
Biomarker: prostate cancer ---> SPINK1	Molecular diagnostic trends in urological cancer: Biomarkers for non-invasive diagnosis, Urquidi,V.; Rosser,C.J. et al., (2012), Current Medicinal Chemistry
Biomarker: prostate cancer ---> SPINK1	ETS rearrangements in prostate cancer, Rubin,M.A., (2012), Asian Journal of Andrology
Biomarker: prostate cancer ---> SPINK1	Common gene rearrangements in prostate cancer, Rubin,M.A.; Maher,C.A. et al., (2011), Journal of Clinical Oncology
Biomarker: prostate cancer ---> SPINK1	SPINK1 promoter variants are associated with prostate cancer predisposing alterations in benign prostatic hyperplasia patients, Winchester,D.; Ricks-Santi,L. et al., (2015), Anticancer Research
Biomarker: prostate cancer ---> SPINK1	Biomarkers for determination prostate cancer: Implication for diagnosis and prognosis, Ziaran,S.; Varchulova Novakova,Z. et al., (2015), Neoplasma
Biomarker: prostate cancer ---> SPINK1	Prostasomes as a source of diagnostic biomarkers for prostate cancer, Zijlstra,C.; Stoorvogel,W., (2016), Journal of Clinical Investigation
Biomarker: prostate cancer ---> SPINK1	[Prognostic significance of mutually exclusive expression of ERG and SPINK1 in endocrine-treated prostatic cancer]., Teng,L.; Gao,W. et al., (2014), Zhonghua Bing Li Xue Za Zhi
Biomarker: prostate cancer ---> SPINK1	SPINK1 expression is tightly linked to 6q15- and 5q21-deleted ERG-fusion negative prostate cancers but unrelated to PSA recurrence., Grupp,K.; Diebel,F. et al., (2013), Prostate
Biomarker: prostate cancer ---> SPINK1	Evaluation of ERG and SPINK1 by Immunohistochemical Staining and Clinicopathological Outcomes in a Multi-Institutional Radical Prostatectomy Cohort of 1067 Patients., Brooks,J.D.; Wei,W. et al., (2015), PLoS One
Biomarker: prostate cancer ---> SPINK1	SPINK1 expression in relation to PTEN and ERG in matched primary and lymph node metastatic prostate cancer: Implications for biomarker development., Huang,K.C.; Bégin,L.R. et al., (2016), Urol Oncol
Biomarker: prostate cancer ---> SPINK1	SPINK1 Overexpression in Localized Prostate Cancer: a Rare Event Inversely Associated with ERG Expression and Exclusive of Homozygous PTEN Deletion., Huang,K.C.; Evans,A. et al., (2017), Pathol Oncol Res
Biomarker: prostate cancer ---> SPINK1	New and Emerging Diagnostic and Prognostic Immunohistochemical Biomarkers in Prostate Pathology., Giannico,G.A.; Arnold,S.A. et al., (2017), Adv Anat Pathol
StateChange: prostate cancer ---> BRCA1	BRCA1, BRCA2, AR and IGF-I expression in prostate cancer: Correlation between RT-qPCR and immunohistochemical detection, Rabiau,N.; Adjakly,M. et al., (2011), Oncology Reports
GeneticChange: rs76713772 ---> CFTR	dbSNP-database for single nucleotide polymorphisms and other classes of minor genetic variation., Sherry,S.T.; Ward,M. et al., (1999), Genome Res
GeneticChange: rs76713772 ---> CFTR	dbSNP: a database of single nucleotide polymorphisms., Smigielski,E.M.; Sirotkin,K. et al., (2000), Nucleic Acids Res
GeneticChange: rs76713772 ---> CFTR	Use of molecular variation in the NCBI dbSNP database., Sherry,S.T.; Ward,M et al., (2000), Hum Mutat
GeneticChange: rs76713772 ---> CFTR	dbSNP: the NCBI database of genetic variation., Sherry,S.T.; Ward,M.H. et al., (2001), Nucleic Acids Res
GeneticChange: prostate cancer ---> CYP2D6	A Review of Genetic Polymorphisms and Prostate Cancer Risk, Coughlin,S.S.; Hall,I.J., (2002), Annals of Epidemiology
GeneticChange: prostate cancer ---> CYP2D6	Association of DNA repair and steroid metabolism gene polymorphisms with clinical late toxicity in patients treated with conformal radiotherapy for prostate cancer., Damaraju,S.; Murray,D. et al., (2006), Clin Cancer Res
GeneticChange: prostate cancer ---> CYP2D6	To Bleed or Not to Bleed. A Prediction Based on Individual Gene Profiling Combined With Dose-Volume Histogram Shapes in Prostate Cancer Patients Undergoing Three-Dimensional Conformal Radiation Therapy, Valdagni,R.; Rancati,T. et al., (2009), International Journal of Radiation Oncology, Biology, Physics
GeneticChange: prostate cancer ---> CYP2D6	CYP17, SRD5A2, CYP1B1, and CYP2D6 gene polymorphisms with prostate cancer risk in North Indian population., Sobti,R.C.; Onsory,K. et al., (2006), DNA Cell Biol
GeneticChange: rs267607789 ---> MLH1	dbSNP-database for single nucleotide polymorphisms and other classes of minor genetic variation., Sherry,S.T.; Ward,M. et al., (1999), Genome Res
GeneticChange: rs267607789 ---> MLH1	dbSNP: a database of single nucleotide polymorphisms., Smigielski,E.M.; Sirotkin,K. et al., (2000), Nucleic Acids Res
GeneticChange: rs267607789 ---> MLH1	Use of molecular variation in the NCBI dbSNP database., Sherry,S.T.; Ward,M et al., (2000), Hum Mutat
GeneticChange: rs267607789 ---> MLH1	dbSNP: the NCBI database of genetic variation., Sherry,S.T.; Ward,M.H. et al., (2001), Nucleic Acids Res
GeneticChange: rs1800716 ---> CYP2D6	dbSNP: the NCBI database of genetic variation., Sherry,S.T.; Ward,M.H. et al., (2001), Nucleic Acids Res
GeneticChange: rs1800716 ---> CYP2D6	Use of molecular variation in the NCBI dbSNP database., Sherry,S.T.; Ward,M et al., (2000), Hum Mutat
GeneticChange: rs1800716 ---> CYP2D6	dbSNP: a database of single nucleotide polymorphisms., Smigielski,E.M.; Sirotkin,K. et al., (2000), Nucleic Acids Res
GeneticChange: rs1800716 ---> CYP2D6	dbSNP-database for single nucleotide polymorphisms and other classes of minor genetic variation., Sherry,S.T.; Ward,M. et al., (1999), Genome Res
GeneticChange: rs1800716 ---> CYP2D6	Pharmacogenomic considerations in opioid analgesia., Vuilleumier,P.H.; Stamer,U.M. et al., (2012), Pharmgenomics Pers Med
GeneticChange: rs1800716 ---> CYP2D6	Polymorphisms in the human cytochrome P450 and arylamine N-acetyltransferase: susceptibility to head and neck cancers., Khlifi,R.; Messaoud,O. et al., (2013), Biomed Res Int
GeneticChange: rs1800716 ---> CYP2D6	Title not available, No authors, (No publication date)
GeneticChange: rs1800716 ---> CYP2D6	Pharmacogenomic Diversity among Brazilians: Influence of Ancestry, Self-Reported Color, and Geographical Origin., Suarez-Kurtz,G.; Pena,S.D. et al., (2012), Front Pharmacol
GeneticChange: rs1800716 ---> CYP2D6	Common variants in genes coding for chemotherapy metabolizing enzymes, transporters, and targets: a case-control study of contralateral breast cancer risk in the WECARE Study., Brooks,J.D.; Teraoka,S.N. et al., (2013), Cancer Causes Control
GeneticChange: rs1800716 ---> CYP2D6	Genotyping panel for assessing response to cancer chemotherapy., Dai,Z.; Papp,A.C. et al., (2008), BMC Med Genomics
GeneticChange: rs1800716 ---> CYP2D6	CYP1A1 genotype modifies the impact of smoking on effectiveness of HAART among women., Feldman,D.N.; Feldman,J.G. et al., (2009), AIDS Educ Prev
GeneticChange: rs1800716 ---> CYP2D6	Response to serotonin reuptake inhibitors in OCD is not influenced by common CYP2D6 polymorphisms., Van Nieuwerburgh,F.C.; Denys,D.A. et al., (2009), Int J Psychiatry Clin Pract
GeneticChange: rs1800716 ---> CYP2D6	Clinical assessment incorporating a personal genome., Ashley,E.A.; Butte,A.J. et al., (2010), Lancet
GeneticChange: rs1800716 ---> CYP2D6	Cyclophosphamide-metabolizing enzyme polymorphisms and survival outcomes after adjuvant chemotherapy for node-positive breast cancer: a retrospective cohort study., Gor,P.P.; Su,H.I. et al., (2010), Breast Cancer Res
GeneticChange: rs1800716 ---> CYP2D6	High-efficiency genotype analysis from formalin-fixed, paraffin-embedded tumor tissues., Sikora,M.J.; Thibert,J.N. et al., (2011), Pharmacogenomics J
GeneticChange: rs1800716 ---> CYP2D6	Genotyping of DNA samples isolated from formalin-fixed paraffin-embedded tissues using preamplification., Baak-Pablo,R.; Dezentje,V. et al., (2010), J Mol Diagn
GeneticChange: rs1800716 ---> CYP2D6	Mapping genes that predict treatment outcome in admixed populations., Baye,T.M.; Wilke,R.A., (2010), Pharmacogenomics J
GeneticChange: rs1800716 ---> CYP2D6	Concordance of metabolic enzyme genotypes assayed from paraffin-embedded, formalin-fixed breast tumors and normal lymphatic tissue., Ahern,T.P.; Christensen,M. et al., (2010), Clin Epidemiol
GeneticChange: rs1800716 ---> CYP2D6	Pharmacogenomics of the RNA world: structural RNA polymorphisms in drug therapy., Sadee,W.; Wang,D. et al., (2011), Clin Pharmacol Ther
GeneticChange: rs1800716 ---> CYP2D6	Impact of CYP2D6, CYP3A5, CYP2C9 and CYP2C19 polymorphisms on tamoxifen pharmacokinetics in Asian breast cancer patients., Lim,J.S.; Chen,X.A. et al., (2011), Br J Clin Pharmacol
GeneticChange: rs1800716 ---> CYP2D6	Possible impact of the CYP2D6*10 polymorphism on the nonlinear pharmacokinetic parameter estimates of paroxetine in Japanese patients with major depressive disorders., Saruwatari,J.; Nakashima,H. et al., (2014), Pharmgenomics Pers Med
GeneticChange: rs1800716 ---> CYP2D6	Screening for 392 polymorphisms in 141 pharmacogenes., Kim,J.Y.; Cheong,H.S. et al., (2014), Biomed Rep
GeneticChange: rs1800716 ---> CYP2D6	Analysis of pharmacogenetic traits in two distinct South African populations., Ikediobi,O.; Aouizerat,B. et al., (2011), Hum Genomics
GeneticChange: rs1800716 ---> CYP2D6	Genomics of Dementia: APOE- and CYP2D6-Related Pharmacogenetics., Cacabelos,R.; Martínez,R. et al., (2012), Int J Alzheimers Dis
GeneticChange: rs1800716 ---> CYP2D6	Response to CYP2D6 substrate antidepressants is predicted by a CYP2D6 composite phenotype based on genotype and comedications with CYP2D6 inhibitors., Gressier,F.; Verstuyft,C. et al., (2015), J Neural Transm (Vienna)
GeneticChange: rs1800716 ---> CYP2D6	Exploring the distribution of genetic markers of pharmacogenomics relevance in Brazilian and Mexican populations., Bonifaz-Peña,V.; Contreras,A.V. et al., (2014), PLoS One
GeneticChange: rs1800716 ---> CYP2D6	Functional polymorphisms in UDP-glucuronosyl transferases and recurrence in tamoxifen-treated breast cancer survivors., Ahern,T.P.; Christensen,M. et al., (2011), Cancer Epidemiol Biomarkers Prev
GeneticChange: rs1800716 ---> CYP2D6	CYP2B6 SNPs are associated with methadone dose required for effective treatment of opioid addiction., Levran,O.; Peles,E. et al., (2013), Addict Biol
GeneticChange: rs1800716 ---> CYP2D6	Association of ABCB1, 5-HT3B receptor and CYP2D6 genetic polymorphisms with ondansetron and metoclopramide antiemetic response in Indonesian cancer patients treated with highly emetogenic chemotherapy., Perwitasari,D.A.; Wessels,J.A. et al., (2011), Jpn J Clin Oncol
GeneticChange: rs1800716 ---> CYP2D6	Exploration of CYP450 and drug transporter genotypes and correlations with nevirapine exposure in Malawians., Brown,K.C.; Hosseinipour,M.C. et al., (2012), Pharmacogenomics
GeneticChange: rs1800716 ---> CYP2D6	The risk of recurrence in breast cancer patients treated with tamoxifen: polymorphisms of CYP2D6 and ABCB1., Teh,L.K.; Mohamed,N.I. et al., (2012), AAPS J
GeneticChange: rs1800716 ---> CYP2D6	Genotyping performance between saliva and blood-derived genomic DNAs on the DMET array: a comparison., Hu,Y.; Ehli,E.A. et al., (2012), PLoS One
GeneticChange: rs1800716 ---> CYP2D6	Whole genome amplification of DNA for genotyping pharmacogenetics candidate genes., Philips,S.; Rae,J.M. et al., (2012), Front Pharmacol
GeneticChange: rs1800716 ---> CYP2D6	CYP2D6 genotyping and use of antidepressants in breast cancer patients: test development for clinical application., van der Merwe,N.; Bouwens,C.S. et al., (2012), Metab Brain Dis
GeneticChange: rs1800716 ---> CYP2D6	Clinical response and side effects of metoclopramide: associations with clinical, demographic, and pharmacogenetic parameters., Parkman,H.P.; Mishra,A. et al., (2012), J Clin Gastroenterol
GeneticChange: rs1800716 ---> CYP2D6	Frequencies of 23 functionally significant variant alleles related with metabolism of antineoplastic drugs in the chilean population: comparison with caucasian and asian populations., Roco,A.; Quiñones,L. et al., (2012), Front Genet
GeneticChange: rs1800716 ---> CYP2D6	The role of single nucleotide polymorphisms in predicting prostate cancer risk and therapeutic decision making., Van den Broeck,T.; Joniau,S. et al., (2014), Biomed Res Int
GeneticChange: rs1800716 ---> CYP2D6	An investigation of CYP2D6 genotype and response to metoprolol CR/XL during dose titration in patients with heart failure: a MERIT-HF substudy., Batty,J.A.; Hall,A.S. et al., (2014), Clin Pharmacol Ther
GeneticChange: rs1800716 ---> CYP2D6	Applying genome-wide gene-based expression quantitative trait locus mapping to study population ancestry and pharmacogenetics., Yang,H.C.; Lin,C.W. et al., (2014), BMC Genomics
GeneticChange: rs1800716 ---> CYP2D6	Contributions of CYP2D6, CYP2C9 and CYP2C19 to the biotransformation of E- and Z-doxepin in healthy volunteers., Kirchheiner,J.; Meineke,I. et al., (2002), Pharmacogenetics
GeneticChange: rs1800716 ---> CYP2D6	Analysis of the CYP2D6 gene in relation to debrisoquin and desipramine hydroxylation in a Swedish population., Dahl,M.L.; Johansson,I. et al., (1992), Clin Pharmacol Ther
GeneticChange: rs1800716 ---> CYP2D6	Effects of polymorphisms in CYP2D6, CYP2C9, and CYP2C19 on trimipramine pharmacokinetics., Kirchheiner,J.; Müller,G. et al., (2003), J Clin Psychopharmacol
GeneticChange: rs1800716 ---> CYP2D6	Trimipramine pharmacokinetics after intravenous and oral administration in carriers of CYP2D6 genotypes predicting poor, extensive and ultrahigh activity., Kirchheiner,J.; Sasse,J. et al., (2003), Pharmacogenetics
GeneticChange: rs1800716 ---> CYP2D6	No evidence of increased adverse drug reactions in cytochrome P450 CYP2D6 poor metabolizers treated with fluoxetine or nortriptyline., Roberts,R.L.; Mulder,R.T. et al., (2004), Hum Psychopharmacol
GeneticChange: rs1800716 ---> CYP2D6	Impact of CYP2D6 intermediate metabolizer alleles on single-dose desipramine pharmacokinetics., Furman,K.D.; Grimm,D.R. et al., (2004), Pharmacogenetics
GeneticChange: rs1800716 ---> CYP2D6	Allele-specific change of concentration and functional gene dose for the prediction of steady-state serum concentrations of amitriptyline and nortriptyline in CYP2C19 and CYP2D6 extensive and intermediate metabolizers., Steimer,W.; Zöpf,K. et al., (2004), Clin Chem
GeneticChange: rs1800716 ---> CYP2D6	Clomipramine, fluoxetine and CYP2D6 metabolic capacity in depressed patients., Vandel,P.; Haffen,E. et al., (2004), Hum Psychopharmacol
GeneticChange: rs1800716 ---> CYP2D6	CYP2D6 and CYP2C19 genotypes and amitriptyline metabolite ratios in a series of medicolegal autopsies., Koski,A.; Sistonen,J. et al., (2006), Forensic Sci Int
GeneticChange: rs1800716 ---> CYP2D6	Pharmacogenetics of tamoxifen biotransformation is associated with clinical outcomes of efficacy and hot flashes., Goetz,M.P.; Rae,J.M. et al., (2005), J Clin Oncol
GeneticChange: rs1800716 ---> CYP2D6	Adverse drug reactions following nonresponse in a depressed patient with CYP2D6 deficiency and low CYP 3A4/5 activity., Stephan,P.L.; Jaquenoud Sirot,E. et al., (2006), Pharmacopsychiatry
GeneticChange: rs1800716 ---> CYP2D6	A poor metabolizer for cytochromes P450 2D6 and 2C19: a case report on antidepressant treatment., Johnson,M.; Markham-Abedi,C. et al., (2006), CNS Spectr
GeneticChange: rs1800716 ---> CYP2D6	Genetic variants of CYP3A5, CYP2D6, SULT1A1, UGT2B15 and tamoxifen response in postmenopausal patients with breast cancer., Wegman,P.; Elingarami,S. et al., (2007), Breast Cancer Res
GeneticChange: rs1800716 ---> CYP2D6	Identification of the primary gene defect at the cytochrome P450 CYP2D locus., Gough,A.C.; Miles,J.S. et al., (1990), Nature
GeneticChange: rs1800716 ---> CYP2D6	The human CYP2D locus associated with a common genetic defect in drug oxidation: a G1934----A base change in intron 3 of a mutant CYP2D6 allele results in an aberrant 3' splice recognition site., Hanioka,N.; Kimura,S. et al., (1990), Am J Hum Genet
GeneticChange: rs1800716 ---> CYP2D6	Multiple mutations of the human cytochrome P450IID6 gene (CYP2D6) in poor metabolizers of debrisoquine. Study of the functional significance of individual mutations by expression of chimeric genes., Kagimoto,M.; Heim,M. et al., (1990), J Biol Chem
GeneticChange: rs1800716 ---> CYP2D6	The CYP2D6B allele is associated with a milder synaptic pathology in Alzheimer's disease., Chen,X.; Xia,Y. et al., (1995), Ann Neurol
GeneticChange: rs1800716 ---> CYP2D6	Clomipramine dose-effect study in patients with depression: clinical end points and pharmacokinetics. Danish University Antidepressant Group (DUAG)., No authors, (1999), Clin Pharmacol Ther
GeneticChange: rs1800716 ---> CYP2D6	CYP2D6 genotyping with oligonucleotide microarrays and nortriptyline concentrations in geriatric depression., Murphy,G.M.; Pollock,B.G. et al., (2001), Neuropsychopharmacology
GeneticChange: rs1800716 ---> CYP2D6	The CYP2D6 polymorphism in relation to the metabolism of amitriptyline and nortriptyline in the Faroese population., Halling,J.; Weihe,P. et al., (2008), Br J Clin Pharmacol
GeneticChange: rs1800716 ---> CYP2D6	Breast cancer treatment outcome with adjuvant tamoxifen relative to patient CYP2D6 and CYP2C19 genotypes., Schroth,W.; Antoniadou,L. et al., (2007), J Clin Oncol
GeneticChange: rs1800716 ---> CYP2D6	Influence of the CYP2D6*4 polymorphism on dose, switching and discontinuation of antidepressants., Bijl,M.J.; Visser,L.E. et al., (2008), Br J Clin Pharmacol
GeneticChange: rs1800716 ---> CYP2D6	Life-threatening dextromethorphan intoxication associated with interaction with amitriptyline in a poor CYP2D6 metabolizer: a single case re-exposure study., Forget,P.; le Polain de Waroux,B. et al., (2008), J Pain Symptom Manage
GeneticChange: rs1800716 ---> CYP2D6	Association between CYP2D6 polymorphisms and outcomes among women with early stage breast cancer treated with tamoxifen., Schroth,W.; Goetz,M.P. et al., (2009), JAMA
GeneticChange: rs1800716 ---> CYP2D6	Association between CYP2C19*17 and metabolism of amitriptyline, citalopram and clomipramine in Dutch hospitalized patients., de Vos,A.; van der Weide,J. et al., (2011), Pharmacogenomics J
GeneticChange: rs1800716 ---> CYP2D6	Impact of CYP2D6*4 genotype on progression free survival in tamoxifen breast cancer treatment., Stingl,J.C.; Parmar,S. et al., (2010), Curr Med Res Opin
GeneticChange: rs1800716 ---> CYP2D6	Prolonged toxicity after amitriptyline overdose in a patient deficient in CYP2D6 activity., Smith,J.C.; Curry,S.C., (2011), J Med Toxicol
GeneticChange: rs1800716 ---> CYP2D6	Pharmacogenetics and gender association with psychotic episodes on nortriptyline lower doses: patient cases., Piatkov,I.; Jones,T., (2011), ISRN Pharm
GeneticChange: rs1800716 ---> CYP2D6	Pharmacogenomics knowledge for personalized medicine., Whirl-Carrillo,M.; McDonagh,E.M. et al., (2012), Clin Pharmacol Ther
GeneticChange: rs1800716 ---> CYP2D6	Single-dose kinetics of clomipramine: relationship to the sparteine and S-mephenytoin oxidation polymorphisms., Nielsen,K.K.; Brøsen,K. et al., (1994), Clin Pharmacol Ther
GeneticChange: rs1800716 ---> CYP2D6	Steady-state plasma levels of nortriptyline and its 10-hydroxy metabolite: relationship to the CYP2D6 genotype., Dahl,M.L.; Bertilsson,L. et al., (1996), Psychopharmacology (Berl)
GeneticChange: rs1800716 ---> CYP2D6	10-Hydroxylation of nortriptyline in white persons with 0, 1, 2, 3, and 13 functional CYP2D6 genes., Dalén,P.; Dahl,M.L. et al., (1998), Clin Pharmacol Ther
GeneticChange: rs1800716 ---> CYP2D6	CYP2D6 phenotype-genotype relationships in African-Americans and Caucasians in Los Angeles., Leathart,J.B.; London,S.J. et al., (1998), Pharmacogenetics
GeneticChange: rs1800716 ---> CYP2D6	A fatal doxepin poisoning associated with a defective CYP2D6 genotype., Koski,A.; Ojanperä,I. et al., (2007), Am J Forensic Med Pathol
GeneticChange: rs1800716 ---> CYP2D6	Association of graded allele-specific changes in CYP2D6 function with imipramine dose requirement in a large group of depressed patients., Schenk,P.W.; van Fessem,M.A. et al., (2008), Mol Psychiatry
GeneticChange: rs148954387 ---> SPINK1	dbSNP-database for single nucleotide polymorphisms and other classes of minor genetic variation., Sherry,S.T.; Ward,M. et al., (1999), Genome Res
GeneticChange: rs148954387 ---> SPINK1	dbSNP: a database of single nucleotide polymorphisms., Smigielski,E.M.; Sirotkin,K. et al., (2000), Nucleic Acids Res
GeneticChange: rs148954387 ---> SPINK1	Use of molecular variation in the NCBI dbSNP database., Sherry,S.T.; Ward,M et al., (2000), Hum Mutat
GeneticChange: rs148954387 ---> SPINK1	dbSNP: the NCBI database of genetic variation., Sherry,S.T.; Ward,M.H. et al., (2001), Nucleic Acids Res
GeneticChange: rs397515354 ---> CYP27A1	dbSNP-database for single nucleotide polymorphisms and other classes of minor genetic variation., Sherry,S.T.; Ward,M. et al., (1999), Genome Res
GeneticChange: rs397515354 ---> CYP27A1	dbSNP: a database of single nucleotide polymorphisms., Smigielski,E.M.; Sirotkin,K. et al., (2000), Nucleic Acids Res
GeneticChange: rs397515354 ---> CYP27A1	Use of molecular variation in the NCBI dbSNP database., Sherry,S.T.; Ward,M et al., (2000), Hum Mutat
GeneticChange: rs397515354 ---> CYP27A1	dbSNP: the NCBI database of genetic variation., Sherry,S.T.; Ward,M.H. et al., (2001), Nucleic Acids Res
GeneticChange: prostate cancer ---> MLH1	Screening for prostate cancer, Stewart,R.W.; Lizama,S. et al., (2017), Seminars in Oncology
GeneticChange: prostate cancer ---> MLH1	Polymorphisms of MLH1 in benign prostatic hyperplasia and sporadic prostate cancer, Tanaka,Y.; Zaman,M.S. et al., (2009), Biochemical and Biophysical Research Communications
GeneticChange: prostate cancer ---> MLH1	544 PROSTATE SPECIFIC DELETION OF THE MISMATCH REPAIR (MMR) GENE MLH1 IN MICE CAUSE NEOPLASTIC ALTERATIONS OF THE PROSTATE, Kneitz,B.; Reiß,C. et al., (2010), The Journal of Urology
GeneticChange: prostate cancer ---> MLH1	TP53, MSH4, and LATS1 Germline Mutations in a Family with Clustering of Nervous System Tumors, Kim,Y.-H.; Ohta,T. et al., (2014), The American Journal of Pathology
GeneticChange: prostate cancer ---> MLH1	Idiopathic and radiation-induced ocular telangiectasia: the involvement of the ATM gene., Mauget-Faÿsse,M.; Vuillaume,M. et al., (2003), Invest Ophthalmol Vis Sci
GeneticChange: prostate cancer ---> MLH1	The oxidized deoxynucleoside triphosphate pool is a significant contributor to genetic instability in mismatch repair-deficient cells., Russo,M.T.; Blasi,M.F. et al., (2004), Mol Cell Biol
GeneticChange: prostate cancer ---> MLH1	Downregulation of miR-205 and miR-31 confers resistance to chemotherapy-induced apoptosis in prostate cancer cells, Bhatnagar,N.; Li,X. et al., (2010), Cell Death and Disease
GeneticChange: prostate cancer ---> MLH1	A study of molecular signals deregulating mismatch repair genes in prostate cancer compared to benign prostatic hyperplasia, Basu,S.; Majumder,S. et al., (2015), PLoS ONE
GeneticChange: prostate cancer ---> MLH1	Germline MSH6 mutation in a patient with two independent primary glioblastomas, Forsström,L.M.; Aaltonen,L.A. et al., (2017), Journal of Neuropathology and Experimental Neurology
GeneticChange: prostate cancer ---> MLH1	Role of genetic testing for inherited prostate cancer risk: Philadelphia prostate cancer consensus conference 2017, Giri,V.N.; Hoffman-Censits,J. et al., (2018), Journal of Clinical Oncology
GeneticChange: prostate cancer ---> MLH1	Immunohistochemical expression of mismatch repair proteins (MSH2, MSH6, MLH1, and PMS2) in prostate cancer: correlation with grade groups (WHO 2016) and ERG and PTEN status, Albero-González,R.; Juanpere,N. et al., (2019), Virchows Archiv
GeneticChange: prostate cancer ---> MLH1	Polymorphisms in DNA-Repair Genes in a Cohort of Prostate Cancer Patients from Different Areas in Spain: Heterogeneity between Populations as a Confounding Factor in Association Studies, Henríquez-Hernández,L.A.; Lara,P.C. et al., (2013), PLoS ONE
GeneticChange: prostate cancer ---> MLH1	The hMLH1 -93G>a polymorphism and risk of ovarian cancer in the Chinese population, Niu,L.; Liang,H. et al., (2015), PLoS ONE
GeneticChange: prostate cancer ---> MLH1	Identification of germline MLH1 alterations in familial prostate cancer., Fredriksson,H.; Ikonen,T. et al., (2006), Eur J Cancer
GeneticChange: prostate cancer ---> MLH1	Polymorphisms of MLH1 in benign prostatic hyperplasia and sporadic prostate cancer., Tanaka,Y.; Zaman,M.S. et al., (2009), Biochem Biophys Res Commun
GeneticChange: prostate cancer ---> MLH1	Frequent mismatch-repair defects link prostate cancer to Lynch syndrome., Dominguez-Valentin,M.; Joost,P. et al., (2016), BMC Urol
GeneticChange: prostate cancer ---> MLH1	Effect of DNA damage response mutations on prostate cancer prognosis: a systematic review., Swift,S.L.; Lang,S.H. et al., (2019), Future Oncol
GeneticChange: prostate cancer ---> MLH1	Recent advances in DNA repair pathway and its application in personalized care of metastatic castration-resistant prostate cancer (mCRPC), Xu,C.; Mao,S. et al., (2020), Methods in Molecular Biology
GeneticChange: prostate cancer ---> MLH1	To Bleed or Not to Bleed. A Prediction Based on Individual Gene Profiling Combined With Dose-Volume Histogram Shapes in Prostate Cancer Patients Undergoing Three-Dimensional Conformal Radiation Therapy, Valdagni,R.; Rancati,T. et al., (2009), International Journal of Radiation Oncology, Biology, Physics
GeneticChange: prostate cancer ---> MLH1	Identification of germline MLH1 alterations in familial prostate cancer, Fredriksson,H.; Ikonen,T. et al., (2006), European Journal of Cancer
GeneticChange: prostate cancer ---> MLH1	Epigenetics: A new link between nutrition and cancer, Supic,G.; Magic,Z. et al., (2013), Nutrition and Cancer
GeneticChange: prostate cancer ---> MLH1	Is prostate cancer a Lynch syndrome cancer?, Win,A.K., (2013), Asian Journal of Andrology
GeneticChange: prostate cancer ---> MLH1	Elevated risk of prostate cancer among men with lynch syndrome, Raymond,V.M.; Mukherjee,B. et al., (2013), Journal of Clinical Oncology
GeneticChange: prostate cancer ---> MLH1	Mutant L Homologue 1 (MLH1): a possible new immunohistochemical marker for prostatic cancer., Chuang,S.T.; Adley,B. et al., (2008), Histopathology
GeneticChange: prostate cancer ---> MLH1	Population-based study of the association of variants in mismatch repair genes with prostate cancer risk and outcomes., Langeberg,W.J.; Kwon,E.M. et al., (2010), Cancer Epidemiol Biomarkers Prev
GeneticChange: prostate cancer ---> MLH1	Epidemiology of prostate cancer: Current status, Tao,Z.-Q.; Shi,A.-M. et al., (2015), European Review for Medical and Pharmacological Sciences
GeneticChange: prostate cancer ---> MLH1	DNA methyltransferases inhibitors from natural sources, Zwergel,C.; Valente,S. et al., (2016), Current Topics in Medicinal Chemistry
GeneticChange: prostate cancer ---> BRCA1	Commentary on Tumor Suppressor Gene, Distal to BRCA-1, in Prostate Cancer, Chung,L.W.K., (1996), The Journal of Urology
GeneticChange: prostate cancer ---> BRCA1	Evidence for a Tumor Suppressor Gene Distal to BRCA1 in Prostate Cancer, Williams,B.J.; Jones,E. et al., (1996), The Journal of Urology
GeneticChange: prostate cancer ---> BRCA1	Role and regulation of autophagy in cancer, Chen,N.; Karantza-Wadsworth,V., (2009), BBA - Molecular Cell Research
GeneticChange: prostate cancer ---> BRCA1	DNA Repair in Prostate Cancer: Biology and Clinical Implications, Mateo,J.; Boysen,G. et al., (2016), European Urology
GeneticChange: prostate cancer ---> BRCA1	Familial prostate cancer, Giri,V.N.; Beebe-Dimmer,J.L., (2016), Seminars in Oncology
GeneticChange: prostate cancer ---> BRCA1	The Evolving Narrative of DNA Repair Gene Defects: Distinguishing Indolent from Lethal Prostate Cancer, Murphy,D.G.; Risbridger,G.P. et al., (2017), European Urology
GeneticChange: prostate cancer ---> BRCA1	Genetics of gynaecological cancers, Constantinou,P.; Tischkowitz,M., (2017), Best Practice & Research Clinical Obstetrics & Gynaecology
GeneticChange: prostate cancer ---> BRCA1	Intraductal Carcinoma of the Prostate: A Risk for Rapid Recurrence, Dinerman,B.F.; Bernstein,A.N. et al., (2017), Urology
GeneticChange: prostate cancer ---> BRCA1	The Search for the Missing Heritability of Prostate Cancer, Walsh,P.C., (2017), European Urology
GeneticChange: prostate cancer ---> BRCA1	Relevance of DNA damage repair in the management of prostate cancer, Banks,P.; Xu,W. et al., (2017), Current Problems in Cancer
GeneticChange: prostate cancer ---> BRCA1	Family history of gastric cancer is associated with the risk of colorectal neoplasia in Korean population, Jung,Y.S.; Kim,N.H. et al., (2017), Digestive and Liver Disease
GeneticChange: prostate cancer ---> BRCA1	Re: Germline Mutations in ATM and BRCA1/2 Distinguish Risk for Lethal and Indolent Prostate Cancer and are Associated with Early Age at Death, Taneja,S.S., (2017), The Journal of Urology
GeneticChange: prostate cancer ---> BRCA1	Update on Systemic Prostate Cancer Therapies: Management of Metastatic Castration-resistant Prostate Cancer in the Era of Precision Oncology, Nuhn,P.; De Bono,J.S. et al., (2018), European Urology
GeneticChange: prostate cancer ---> BRCA1	Sensitization of prostate cancer to radiation therapy: Molecules and pathways to target, Yao,M.; Rogers,L. et al., (2018), Radiotherapy and Oncology
GeneticChange: prostate cancer ---> BRCA1	Germline Mutations in ATM and BRCA1/2 Are Associated with Grade Reclassification in Men on Active Surveillance for Prostate Cancer, Carter,H.B.; Helfand,B. et al., (2018), European Urology
GeneticChange: prostate cancer ---> BRCA1	Germline Genetic Testing in Advanced Prostate Cancer; Practices and Barriers: Survey Results from the Germline Genetics Working Group of the Prostate Cancer Clinical Trials Consortium, Paller,C.J.; Antonarakis,E.S. et al., (2019), Clinical Genitourinary Cancer
GeneticChange: prostate cancer ---> BRCA1	Prostate Cancer Risks for Male BRCA1 and BRCA2 Mutation Carriers: A Prospective Cohort Study, Nyberg,T.; Frost,D. et al., (2019), European Urology
GeneticChange: prostate cancer ---> BRCA1	How Do We Respond to Men with BRCA Mutations when They Ask About Prostate Cancer?, Karzai,F.; Madan,R.A. et al., (2019), European Urology
GeneticChange: prostate cancer ---> BRCA1	BRCA1-BRCA2 mutation analysis results in 910 individuals: Mutation distribution and 8 novel mutations, Solmaz,A.E.; Onay,H. et al., (2020), Cancer Genetics
GeneticChange: prostate cancer ---> BRCA1	PARP goes the weasel! Emerging role of PARP inhibitors in acute leukemias, Fritz,C.; Portwood,S.M. et al., (2020), Blood Reviews
GeneticChange: prostate cancer ---> BRCA1	The Jewish Ashkenazi Founder Mutations in the BRCA1/BRCA2 Genes Are Not Found at an Increased Frequency in Ashkenazi Patients with Prostate Cancer, Hubert,A.; Peretz,T. et al., (1999), The American Journal of Human Genetics
GeneticChange: prostate cancer ---> BRCA1	Hereditary breast cancer, Robson,M.E.; Boyd,J. et al., (2001), Current Problems in Surgery
GeneticChange: prostate cancer ---> BRCA1	The Emerging Role of Circulating Tumor Cell Detection in Genitourinary Cancer, Small,A.C.; Gong,Y. et al., (2012), The Journal of Urology
GeneticChange: prostate cancer ---> BRCA1	BENIGN AND MALIGNANT NEOPLASMS OF PROSTATE, Walsh,P.C., (2000), The Journal of Urology
GeneticChange: prostate cancer ---> BRCA1	Impact of Familial and Hereditary Prostate Cancer on Cancer Specific Survival After Radical Retropubic Prostatectomy, Siddiqui,S.A.; Sengupta,S. et al., (2006), The Journal of Urology
GeneticChange: prostate cancer ---> BRCA1	Risk of Developing Prostate Cancer in the Future: Overview of Prognostic Biomarkers, Fleshner,N.E.; Lawrentschuk,N., (2009), Urology
GeneticChange: prostate cancer ---> BRCA1	BRCA1 and BRCA2 Variants of Uncertain Significance. Part Two: Medical Management, Miller-Samuel,S.; Rosenberg,A. et al., (2011), Seminars in Oncology
GeneticChange: prostate cancer ---> BRCA1	GENE THERAPY FOR PROSTATE CANCER:New Perspectives on an Old Problem, Palapattu,G.S.; Naitoh,J. et al., (1999), Urologic Clinics of North America
GeneticChange: prostate cancer ---> BRCA1	Breast Disorders in Children and Adolescents, Greydanus,D.E.; Matytsina,L. et al., (2006), Primary Care: Clinics in Office Practice
GeneticChange: prostate cancer ---> BRCA1	Mutations in BRCA1 and BRCA2 and predisposition to prostate cancer, Tischkowitz,M.; Eeles,R., (2003), The Lancet
GeneticChange: prostate cancer ---> BRCA1	Mutations in BRCA1 and BRCA2 and predisposition to prostate cancer, Grönberg,H., (2003), The Lancet
GeneticChange: prostate cancer ---> BRCA1	Genetic susceptibility to cancer:ICRP Publication 79, No authors, (1998), Annals of the ICRP
GeneticChange: prostate cancer ---> BRCA1	Homologous recombination and prostate cancer: A model for novel DNA repair targets and therapies, Bristow,R.G.; Ozcelik,H. et al., (2007), Radiotherapy and Oncology
GeneticChange: prostate cancer ---> BRCA1	Is TP53 dysfunction required for BRCA1-associated carcinogenesis?, Schuyer,M.; Berns,E.M.J.J., (1999), Molecular and Cellular Endocrinology
GeneticChange: prostate cancer ---> BRCA1	Genetic epidemiology of prostate cancer, Narod,S., (1999), BBA - Reviews on Cancer
GeneticChange: prostate cancer ---> BRCA1	BRCA1 involvement in toxicological responses and human cancer etiology, Georgakilas,A.G.; Aziz,K. et al., (2009), Toxicology Letters
GeneticChange: prostate cancer ---> BRCA1	BRCA1 and BRCA2 gene mutations and risk of breast cancer::Public health perspectives, Coughlin,S.S.; Khoury,M.J. et al., (1999), American Journal of Preventive Medicine
GeneticChange: prostate cancer ---> BRCA1	Counseling the at risk patient in the BRCA1 and BRCA2 Era, Barnes-Kedar,I.M.; Plon,S.E., (2002), Obstetrics and Gynecology Clinics of North America
GeneticChange: prostate cancer ---> BRCA1	Genitourinary Cancer Predisposition Syndromes, Gallagher,D.J.; Feifer,A. et al., (2010), Hematology/Oncology Clinics of North America
GeneticChange: prostate cancer ---> BRCA1	Targeted Screening in Men with a Genetic Predisposition to Prostate Cancer. The IMPACT Study, Mitra,A.; Bancroft,E. et al., (2007), Clinical Oncology
GeneticChange: prostate cancer ---> BRCA1	Heterogeneity in genetic susceptibility to prostate cancer, Cussenot,O.; Valeri,A., (2001), European Journal of Internal Medicine
GeneticChange: prostate cancer ---> BRCA1	Germ line mutations associated with breast cancer susceptibility, Iau,P.T.C.; Macmillan,R.D. et al., (2001), European Journal of Cancer
GeneticChange: prostate cancer ---> BRCA1	BRCA1 and BRCA2 germ-line mutations and oral contraceptives: to use or not to use, Grenader,T.; Peretz,T. et al., (2005), The Breast
GeneticChange: prostate cancer ---> BRCA1	Counseling for male BRCA mutation carriers - a review, Mohamad,H.B.; Apffelstaedt,J.P., (2008), The Breast
GeneticChange: prostate cancer ---> BRCA1	Genetic Issues in Patients with Breast Cancer, Fossland,V.S.; Stroop,J.B. et al., (2009), Surgical Oncology Clinics of North America
GeneticChange: prostate cancer ---> BRCA1	Coexpression of the mutated BRCA1 mRNA and p53 mRNA and its association in Chinese prostate cancer, Ding,G.F.; Xu,Y.F. et al., (2011), Urologic Oncology: Seminars and Original Investigations
GeneticChange: prostate cancer ---> BRCA1	Novel therapeutics in combination with radiotherapy to improve cancer treatment: Rationale, mechanisms of action and clinical perspective, Verheij,M.; Vens,C. et al., (2010), Drug Resistance Updates
GeneticChange: prostate cancer ---> BRCA1	BRCA1 mutations increase risk of prostate cancer, Bennet,N., (2012), Lancet Oncology
GeneticChange: prostate cancer ---> BRCA1	Environmental, genetic, and molecular features of prostate cancer, Deutsch,E.; Maggiorella,L. et al., (2004), Lancet Oncology
GeneticChange: prostate cancer ---> BRCA1	Genetic Counseling and Testing for Common Hereditary Breast Cancer Syndromes:A Paper from the 2007 William Beaumont Hospital Symposium on Molecular Pathology, Allain,D.C., (2008), The Journal of Molecular Diagnostics
GeneticChange: prostate cancer ---> BRCA1	Molecular Pathology of the Genitourinary Tract: Prostate and Bladder, Sirintrapun,S.J.; Parwani,A.V., (2008), Surgical Pathology Clinics
GeneticChange: prostate cancer ---> BRCA1	Targeted Therapies in Metastatic Castration-Resistant Prostate Cancer:Beyond the Androgen Receptor, Loriot,Y.; Zoubeidi,A. et al., (2012), Urologic Clinics of North America
GeneticChange: prostate cancer ---> BRCA1	Somatic evolution of head and neck cancer - Biological robustness and latent vulnerability, Masuda,M.; Toh,S. et al., (2013), Molecular Oncology
GeneticChange: prostate cancer ---> BRCA1	A common nonsense mutation of the BLM gene and prostate cancer risk and survival, Antczak,A.; Kluźniak,W. et al., (2013), Gene
GeneticChange: prostate cancer ---> BRCA1	The Epidemiology and Clinical Implications of Genetic Variation in Prostate Cancer, Helfand,B.T.; Catalona,W.J., (2014), Urologic Clinics of North America
GeneticChange: prostate cancer ---> BRCA1	Novel PARP-1 inhibitors based on a 2-propanoyl-3H-quinazolin-4-one scaffold, Giannini,G.; Battistuzzi,G. et al., (2013), Bioorganic & Medicinal Chemistry Letters
GeneticChange: prostate cancer ---> BRCA1	Stakeholder consultation insights on the future of genomics at the clinical-public health interface, Modell,S.M.; Kardia,S.L.R. et al., (2014), Translational Research
GeneticChange: prostate cancer ---> BRCA1	PD31-05 BRCA1 SINGLE NUCLEOTIDE POLYMORPHISMS (SNPS) MAY HELP IDENTIFY PATIENTS AT RISK FOR LETHAL PROSTATE CANCER OR RECURRENCE AFTER TREATMENT WITH RADIATION THERAPY (RT), Sanchez,A.; Shui,I.M. et al., (2014), The Journal of Urology
GeneticChange: prostate cancer ---> BRCA1	Hereditary breast and ovarian Cancer syndrome: Considering the Complexities, Senter,L., (2014), Current Problems in Cancer
GeneticChange: prostate cancer ---> BRCA1	The Clinical Impact of Genetic Susceptibility to Prostate Cancer, Bratt,O., (2014), European Urology
GeneticChange: prostate cancer ---> BRCA1	Genetic predisposition to prostate cancer: Update and future perspectives, Demichelis,F.; Stanford,J.L., (2014), Urologic Oncology: Seminars and Original Investigations
GeneticChange: prostate cancer ---> BRCA1	MP86-11 PROSTATE SPECIFIC ANTIGEN VELOCITY AS A PREDICTIVE BIOMARKER IN A PROSPECTIVE PROSTATE CANCER SCREENING STUDY OF MEN WITH GENETIC PREDISPOSITION, Selkirk,C.G., (2015), The Journal of Urology
GeneticChange: prostate cancer ---> BRCA1	Precision medicine approach in prostate cancer, Assadi,M.; Jokar,N. et al., (2020), Current Pharmaceutical Design
GeneticChange: prostate cancer ---> BRCA1	Recent advances in DNA repair pathway and its application in personalized care of metastatic castration-resistant prostate cancer (mCRPC), Xu,C.; Mao,S. et al., (2020), Methods in Molecular Biology
GeneticChange: prostate cancer ---> BRCA1	Therapeutic targeting of the DNA damage response in prostate cancer, Marshall,C.H.; Antonarakis,E.S., (2020), Current Opinion in Oncology
GeneticChange: prostate cancer ---> BRCA1	Implementation of Germline Testing for Prostate Cancer: Philadelphia Prostate Cancer Consensus Conference 2019, Giri,V.N.; Kelly,W.K. et al., (2020), Journal of Clinical Oncology
GeneticChange: prostate cancer ---> BRCA1	Germ-line BRCA1 mutations in selected men with prostate cancer., Langston,A.A.; Stanford,J.L. et al., (1996), Am J Hum Genet
GeneticChange: prostate cancer ---> BRCA1	Prostate screening uptake in Australian BRCA1 and BRCA2 carriers., McKinley,J.M.; Weideman,P.C. et al., (2007), Hered Cancer Clin Pract
GeneticChange: prostate cancer ---> BRCA1	Optimizing recruitment to a prostate cancer surveillance program among male BRCA1 mutation carriers: invitation by mail or by telephone., Galor,A.; Cybulski,C. et al., (2013), Hered Cancer Clin Pract
GeneticChange: prostate cancer ---> BRCA1	Differential Response to Olaparib Treatment Among Men with Metastatic Castration-resistant Prostate Cancer Harboring BRCA1 or BRCA2 Versus ATM Mutations., Marshall,C.H.; Sokolova,A.O. et al., (2019), Eur Urol
GeneticChange: prostate cancer ---> BRCA1	Tumor Lysis Syndrome After Platinum-based Chemotherapy in Castration-resistant Prostate Cancer With a BRCA2 Mutation: A Case Report, Gongora,A.B.L.; Canedo,F.S.N.A. et al., (2018), Clinical Genitourinary Cancer
GeneticChange: prostate cancer ---> BRCA1	A Case of Anti-PD-L1-associated Remitting Seronegative Symmetric Synovitis With Pitting Edema, Redman,J.M.; Rhea,L.P. et al., (2019), Clinical Genitourinary Cancer
GeneticChange: prostate cancer ---> BRCA1	Expression of human poly (ADP-ribose) polymerase 1 in Saccharomyces cerevisiae: Effect on survival, homologous recombination and identification of genes involved in intracellular localization, La Ferla,M.; Mercatanti,A. et al., (2015), Mutation Research - Fundamental and Molecular Mechanisms of Mutagenesis
GeneticChange: prostate cancer ---> BRCA1	Chromatin to Clinic: The Molecular Rationale for PARP1 Inhibitor Function, Feng,F.Y.; de Bono,J.S. et al., (2015), Molecular Cell
GeneticChange: prostate cancer ---> BRCA1	Increased frequency of germline BRCA2 mutations associates with prostate cancer metastasis in a racially diverse patient population, Petrovics,G.; Chen,Y. et al., (2019), Prostate Cancer and Prostatic Diseases
GeneticChange: prostate cancer ---> BRCA1	A systematic review of the prevalence of DNA damage response gene mutations in prostate cancer, Lang,S.H.; Swift,S.L. et al., (2019), International Journal of Oncology
GeneticChange: prostate cancer ---> BRCA1	Risk Prediction Tools Available for Germline BRCA1/2 Mutations Underperform in Prostate Cancer Patients., Oliva,L.; Lozano,R. et al., (2019), Eur Urol Oncol
GeneticChange: prostate cancer ---> BRCA1	Germline Mutations in ATM and BRCA1/2 Are Associated with Grade Reclassification in Men on Active Surveillance for Prostate Cancer., Carter,H.B.; Helfand,B. et al., (2019), Eur Urol
GeneticChange: prostate cancer ---> BRCA1	Re: Germline Mutations in ATM and BRCA1/2 are Associated with Grade Reclassification in Men on Active Surveillance for Prostate Cancer., Taneja,S.S., (2019), J Urol
GeneticChange: prostate cancer ---> BRCA1	Common mutations in BRCA1 and BRCA2 do not contribute to early prostate cancer in Jewish men., Nastiuk,K.L.; Mansukhani,M. et al., (1999), Prostate
GeneticChange: prostate cancer ---> BRCA1	Effect of DNA damage response mutations on prostate cancer prognosis: a systematic review., Swift,S.L.; Lang,S.H. et al., (2019), Future Oncol
GeneticChange: prostate cancer ---> BRCA1	Searching for candidate genes in familial BRCAX mutation carriers with prostate cancer, Hunter,S.M.; Rowley,S.M. et al., (2015), Urologic Oncology: Seminars and Original Investigations
GeneticChange: prostate cancer ---> BRCA1	Prostate cancer, Lavery,A.; Kirby,R.S. et al., (2015), Medicine
GeneticChange: prostate cancer ---> BRCA1	BRCA1 and BRCA2 Mutation Analysis of 208 Ashkenazi Jewish Women with Ovarian Cancer, Moslehi,R.; Chu,W. et al., (2000), The American Journal of Human Genetics
GeneticChange: prostate cancer ---> BRCA1	Molecular markers for prostate cancer, Reynolds,M.A.; Kastury,K. et al., (2007), Cancer Letters
GeneticChange: prostate cancer ---> BRCA1	Cellular and molecular mechanisms of carcinogenesis, Katz,J.P.; Kaestner,K.H., (2003), Hematology/Oncology Clinics of North America
GeneticChange: prostate cancer ---> BRCA1	Identifying and exploiting defects in the Fanconi anemia/BRCA pathway in oncology, Stecklein,S.R.; Jensen,R.A., (2012), Translational Research
GeneticChange: prostate cancer ---> BRCA1	Molecular Diagnosis of Prostate Cancer: Are We Up to Age?, Bhavsar,T.; McCue,P. et al., (2013), Seminars in Oncology
GeneticChange: prostate cancer ---> BRCA1	Targeted Prostate Cancer Screening in BRCA1 and BRCA2 Mutation Carriers: Results from the Initial Screening Round of the IMPACT Study, Bancroft,E.K.; Page,E.C. et al., (2014), European Urology
GeneticChange: prostate cancer ---> BRCA1	MP69-05 PSA VALUES AND KINETICS OF BRCA1 AND BRCA2 MUTATION CARRIERS AT HIGH RISK FOR PROSTATE CANCER, Selkirk,C., (2014), The Journal of Urology
GeneticChange: prostate cancer ---> BRCA1	Clinical Management of Prostate Cancer in Men with BRCA Mutations, Bratt,O.; Loman,N., (2014), European Urology
GeneticChange: prostate cancer ---> BRCA1	Prevalence of Germline Mutations in Cancer Predisposition Genes in Patients With Pancreatic Cancer, Grant,R.C.; Selander,I. et al., (2015), Gastroenterology
GeneticChange: prostate cancer ---> BRCA1	Prostate cancer, Attard,G.; Parker,C. et al., (2015), The Lancet
GeneticChange: prostate cancer ---> BRCA1	Clinical Management of Prostate Cancer in Men with BRCA Mutations, Bratt,O.; Loman,N., (2015), European Urology
GeneticChange: prostate cancer ---> BRCA1	Targeting DNA repair: The role of PARP inhibition in the treatment of castration-resistant prostate cancer, Castro,E.; Olmos,D. et al., (2016), Cancer Journal (United States)
GeneticChange: prostate cancer ---> BRCA1	The role of next-generation sequencing in castration-resistant prostate cancer treatment, Hovelson,D.H.; Tomlins,S.A. et al., (2016), Cancer Journal (United States)
GeneticChange: prostate cancer ---> BRCA1	Germline Mutations in ATM and BRCA1/2 Distinguish Risk for Lethal and Indolent Prostate Cancer and are Associated with Early Age at Death., Na,R.; Zheng,S.L. et al., (2016), Eur Urol
GeneticChange: prostate cancer ---> BRCA1	Screening Men at Increased Risk for Prostate Cancer Diagnosis: Model Estimates of Benefits and Harms., Gulati,R.; Cheng,H.H. et al., (2016), Cancer Epidemiol Biomarkers Prev
GeneticChange: prostate cancer ---> BRCA1	Genetics and Genetic Testing in Pancreatic Cancer, Whitcomb,D.C.; Shelton,C.A. et al., (2015), Gastroenterology
GeneticChange: prostate cancer ---> BRCA1	Moving Beyond the Androgen Receptor in Advanced Prostate Cancer Commentary on: DNA-repair Defects and Olaparib in Metastatic Prostate Cancer, Chedgy,E.C.P.; Black,P.C., (2015), Urology
GeneticChange: prostate cancer ---> BRCA1	Loss of heterozygosity for chromosomal regions 15q14-21.1, 17q21.31, and 13q12.3-13.1 and its relevance for prostate cancer, Nowacka-Zawisza,M.; Forma,E. et al., (2015), Medical Oncology
GeneticChange: prostate cancer ---> BRCA1	Optimal management of prostate cancer with lethal biology - State-of-the-art local therapy, Chapin,B.F., (2015), Asian Journal of Andrology
GeneticChange: prostate cancer ---> BRCA1	Functional Link between BRCA1 and BAP1 through Histone H2A, Heterochromatin and DNA Damage Response., Fukuda,T.; Tsuruga,T. et al., (2016), Curr Cancer Drug Targets
GeneticChange: prostate cancer ---> BRCA1	Differential Chromosome Allelic Imbalance in the Progression of Human Prostate Cancer, Latil,A.; Fournier,G. et al., (1996), The Journal of Urology
GeneticChange: prostate cancer ---> BRCA1	Mutations in CHEK2 Associated with Prostate Cancer Risk, Dong,X.; Wang,L. et al., (2003), The American Journal of Human Genetics
GeneticChange: prostate cancer ---> BRCA1	The Prevalence of Common BRCA1 and BRCA2 Mutations among Ashkenazi Jews, Hartge,P.; Struewing,J.P. et al., (1999), The American Journal of Human Genetics
GeneticChange: prostate cancer ---> BRCA1	Evaluation of the Needs of Male Carriers of Mutations in BRCA1 or BRCA2 Who Have Undergone Genetic Counseling, Liede,A.; Metcalfe,K. et al., (2000), The American Journal of Human Genetics
GeneticChange: prostate cancer ---> BRCA1	Role of BRCA1 mutation screening in the management of familial ovarian cancer, Berchuck; Cirisano et al., (1996), American Journal of Obstetrics and Gynecology
GeneticChange: prostate cancer ---> BRCA1	Cloning a cDNA encoding an alternatively spliced protein of BRCA2-associated factor 35, Wang,C.; McCarty,I.M. et al., (2002), Biochemical and Biophysical Research Communications
GeneticChange: prostate cancer ---> BRCA1	Hereditary Prostate Cancer: Clinical Aspects, Bratt,O., (2002), The Journal of Urology
GeneticChange: prostate cancer ---> BRCA1	2154 BRCA2 MUTATION WITH A DIAGNOSIS OF PROSTATE CANCER FROM HIGH RISK BREAST CANCER FAMILIES CONFERS A SUBSTANTIALLY INCREASED RISK OF CANCER RELATED MORTALITY, Ho,I.; Thorne,H. et al., (2010), The Journal of Urology
GeneticChange: prostate cancer ---> BRCA1	Re: Germline Mutations in HOXB13 and Prostate Cancer Risk, Walsh,P.C., (2012), The Journal of Urology
GeneticChange: prostate cancer ---> BRCA1	INHERITED BREAST CANCER, Radford,D.M.; Zehnbauer,B.A., (1996), Surgical Clinics of North America
GeneticChange: prostate cancer ---> BRCA1	Gene therapy for prostate cancer, Shalev,M.; Thompson,T.C. et al., (2001), Urology
GeneticChange: prostate cancer ---> BRCA1	Association between family history of prostate and breast cancer among African-American men with prostate cancer, Beebe-Dimmer,J.L.; Drake,E.A. et al., (2006), Urology
GeneticChange: prostate cancer ---> BRCA1	Cancer genetics in primary care, Culler,D.; Grimes,S.J. et al., (2004), Primary Care: Clinics in Office Practice
GeneticChange: prostate cancer ---> BRCA1	Targeting of therapeutic agents to bone to treat metastatic cancer, Bagi,C.M., (2005), Advanced Drug Delivery Reviews
GeneticChange: prostate cancer ---> BRCA1	Breast Cancer Predisposition Syndromes, Hemel,D.; Domchek,S.M., (2010), Hematology/Oncology Clinics of North America
GeneticChange: prostate cancer ---> BRCA1	RNF11 is a multifunctional modulator of growth factor receptor signalling and transcriptional regulation, Azmi,P.; Seth,A., (2005), European Journal of Cancer
GeneticChange: prostate cancer ---> BRCA1	Prevention of breast cancer, Carolin,K.A.; Pass,H.A., (2000), Critical Reviews in Oncology and Hematology
GeneticChange: prostate cancer ---> BRCA1	Male breast cancer, Ottini,L.; Palli,D. et al., (2010), Critical Reviews in Oncology and Hematology
GeneticChange: prostate cancer ---> BRCA1	Tumor immunogenicity and responsiveness to cancer vaccine therapy: The state of the art, Schreiber,T.H.; Raez,L. et al., (2010), Seminars in Immunology
GeneticChange: prostate cancer ---> BRCA1	Sociodemographic Status, Stress, and Risk of Prostate Cancer. A Prospective Cohort Study, Nielsen,N.R.; Kristensen,T.S. et al., (2007), Annals of Epidemiology
GeneticChange: prostate cancer ---> BRCA1	Genetic testings for cancer: the surgeon's critical role, Niederhuber,J.E., (1999), Journal of the American College of Surgeons
GeneticChange: prostate cancer ---> BRCA1	Cancer microRNAs: From subtype profiling to predictors of response to therapy, Chan,E.; Prado,D.E. et al., (2011), Trends in Molecular Medicine
GeneticChange: prostate cancer ---> BRCA1	Through a Glass Darkly: Advances in Understanding Breast Cancer Biology, 2000-2010, Carey,L.A., (2010), Clinical Breast Cancer
GeneticChange: prostate cancer ---> BRCA1	Beyond Prostate-specific Antigen - Future Biomarkers for the Early Detection and Management of Prostate Cancer, Killick,E.; Bancroft,E. et al., (2012), Clinical Oncology
GeneticChange: prostate cancer ---> BRCA1	The role of proteomics in prostate cancer research: Biomarker discovery and validation, Pin,E.; Fredolini,C. et al., (2012), Clinical Biochemistry
GeneticChange: prostate cancer ---> BRCA1	Therapeutic applications of PARP inhibitors: Anticancer therapy and beyond, Curtin,N.J.; Szabo,C., (2013), Molecular Aspects of Medicine
GeneticChange: prostate cancer ---> BRCA1	Commentary by Kami Wolfe Schneider, MS, CGC, Baptish Memorial Health Care, Memphis, TN, No authors, (2008), Community Oncology
GeneticChange: prostate cancer ---> BRCA1	An update on male breast cancer and future directions for research and treatment, Sousa,B.; Moser,E. et al., (2013), European Journal of Pharmacology
GeneticChange: prostate cancer ---> BRCA1	The poly(ADP-ribose) polymerase inhibitor niraparib (MK4827) in BRCA mutation carriers and patients with sporadic cancer: a phase 1 dose-escalation trial, Sandhu,S.K.; Schelman,W.R. et al., (2013), Lancet Oncology
GeneticChange: prostate cancer ---> BRCA1	High-risk prostate cancer: A disease of genomic instability, Tapia-Laliena,M.A.; Korzeniewski,N. et al., (2014), Urologic Oncology: Seminars and Original Investigations
GeneticChange: prostate cancer ---> BRCA1	Linifanib (ABT-869), enhances cytotoxicity with poly (ADP-ribose) polymerase inhibitor, veliparib (ABT-888), in head and neck carcinoma cells, Hsu,H.-W.; de Necochea-Campion,R. et al., (2014), Oral Oncology
GeneticChange: prostate cancer ---> BRCA1	Hereditary breast and ovarian cancer syndrome: Considering the complexities, Senter,L., (2014), Current Problems in Cancer
GeneticChange: prostate cancer ---> BRCA1	The role of the prostate cancer gene 3 urine test in addition to serum prostate-specific antigen level in prostate cancer screening among breast cancer, early-onset gene mutation carriers, Cremers,R.G.; Eeles,R.A. et al., (2015), Urologic Oncology: Seminars and Original Investigations
GeneticChange: prostate cancer ---> BRCA1	Liver X Receptor Ligands Suppress Ubiquitination and Degradation of LXR{alpha} by Displacing BARD1/BRCA1., Kim,K.H.; Yoon,J.M. et al., (2009), Mol Endocrinol
GeneticChange: prostate cancer ---> BRCA1	BRCA1 in hormonal carcinogenesis: basic and clinical research., Rosen,E.M.; Fan,S. et al., (2005), Endocr Relat Cancer
GeneticChange: prostate cancer ---> BRCA1	Androgen receptor in prostate cancer., Heinlein,C.A.; Chang,C., (2004), Endocr Rev
GeneticChange: prostate cancer ---> BRCA1	Perspective: prostate cancer susceptibility genes., Simard,J.; Dumont,M. et al., (2002), Endocrinology
GeneticChange: prostate cancer ---> BRCA1	Molecular genetics and epidemiology of prostate carcinoma., Ruijter,E.; van de Kaa,C. et al., (1999), Endocr Rev
GeneticChange: prostate cancer ---> BRCA1	Breast and prostate cancer: an analysis of common epidemiological, genetic, and biochemical features., López-Otín,C.; Diamandis,E.P., (1998), Endocr Rev
GeneticChange: prostate cancer ---> BRCA1	Present and future evolution of advanced breast cancer therapy., Alvarez,R.H., (2010), Breast Cancer Res
GeneticChange: prostate cancer ---> BRCA1	BRCA1 and BRCA2 mutation predictions using the BOADICEA and BRCAPRO models and penetrance estimation in high-risk French-Canadian families., Antoniou,A.C.; Durocher,F. et al., (2006), Breast Cancer Res
GeneticChange: prostate cancer ---> BRCA1	Cancer incidence in relatives of a population-based set of cases of early-onset breast cancer with a known BRCA1 and BRCA2 mutation status., Loman,N.; Bladström,A. et al., (2003), Breast Cancer Res
GeneticChange: prostate cancer ---> BRCA1	Founder mutations in BRCA1/2 are not frequent in Canadian Ashkenazi Jewish men with prostate cancer., Hamel,N.; Kotar,K. et al., (2003), BMC Med Genet
GeneticChange: prostate cancer ---> BRCA1	Cell-surface and mitotic-spindle RHAMM: moonlighting or dual oncogenic functions?, Maxwell,C.A.; McCarthy,J. et al., (2008), J Cell Sci
GeneticChange: prostate cancer ---> BRCA1	The heparan sulfate proteoglycan GPC3 is a potential lung tumor suppressor., Kim,H.; Xu,G.L. et al., (2003), Am J Respir Cell Mol Biol
GeneticChange: prostate cancer ---> BRCA1	Absence of truncating BRIP1 mutations in chromosome 17q-linked hereditary prostate cancer families., Ray,A.M.; Zuhlke,K.A. et al., (2009), Br J Cancer
GeneticChange: prostate cancer ---> BRCA1	Preclinical mouse models for BRCA1-associated breast cancer., Drost,R.M.; Jonkers,J., (2009), Br J Cancer
GeneticChange: prostate cancer ---> BRCA1	Rapid progression of prostate cancer in men with a BRCA2 mutation., Narod,S.A.; Neuhausen,S. et al., (2008), Br J Cancer
GeneticChange: prostate cancer ---> BRCA1	Prostate cancer in male BRCA1 and BRCA2 mutation carriers has a more aggressive phenotype., Mitra,A.; Fisher,C. et al., (2008), Br J Cancer
GeneticChange: prostate cancer ---> BRCA1	Predictive genetic testing for BRCA1/2 in a UK clinical cohort: three-year follow-up., Foster,C.; Watson,M. et al., (2007), Br J Cancer
GeneticChange: prostate cancer ---> BRCA1	The feasibility and results of a population-based approach to evaluating prostate-specific antigen screening for prostate cancer in men with a raised familial risk., Melia,J.; Dearnaley,D. et al., (2006), Br J Cancer
GeneticChange: prostate cancer ---> BRCA1	Similar contributions of BRCA1 and BRCA2 germline mutations to early-onset breast cancer in Germany., Hamann,U.; Liu,X. et al., (2003), Eur J Hum Genet
GeneticChange: prostate cancer ---> BRCA1	The cancer connection: BRCA1 and BRCA2 tumor suppression in mice and humans., Moynahan,M.E., (2002), Oncogene
GeneticChange: prostate cancer ---> BRCA1	A follow-up study of breast and other cancers in families of an unselected series of breast cancer patients., Bennett,K.E.; Howell,A. et al., (2002), Br J Cancer
GeneticChange: prostate cancer ---> BRCA1	Mutant BRCA1 genes antagonize phenotype of wild-type BRCA1., Fan,S.; Yuan,R. et al., (2001), Oncogene
GeneticChange: prostate cancer ---> BRCA1	Disruption of BRCA1 LXCXE motif alters BRCA1 functional activity and regulation of RB family but not RB protein binding., Fan,S.; Yuan ,R. et al., (2001), Oncogene
GeneticChange: prostate cancer ---> BRCA1	The rs10993994 risk allele for prostate cancer results in clinically relevant changes in microseminoprotein-beta expression in tissue and urine., Whitaker,H.C.; Kote-Jarai,Z. et al., (2010), PLoS One
GeneticChange: prostate cancer ---> BRCA1	Potential excess mortality in BRCA1/2 mutation carriers beyond breast, ovarian, prostate, and pancreatic cancers, and melanoma., Mai,P.L.; Chatterjee,N. et al., (2009), PLoS ONE
GeneticChange: prostate cancer ---> BRCA1	The role of BRCA1 and BRCA2 in prostate cancer, Li,D.; Kumaraswamy,E. et al., (2013), Frontiers in Bioscience
GeneticChange: prostate cancer ---> BRCA1	Triple-negative breast cancer and Poly(ADP-ribose) polymerase inhibitors, Park,Y.; Moriyama,A. et al., (2012), Anti-Cancer Agents in Medicinal Chemistry
GeneticChange: prostate cancer ---> BRCA1	Allelic transcripts dosage effect in morphologically normal ovarian cells from heterozygous carriers of a BRCA1/2 French Canadian founder mutation, Abd-Rabbo,D.; Abaji,C. et al., (2012), Cancer Prevention Research
GeneticChange: prostate cancer ---> BRCA1	The role of BRCA1 in DNA damage response, Wu,J.; Lu,L.-Y. et al., (2010), Protein and Cell
GeneticChange: prostate cancer ---> BRCA1	Emerging tactical strategies for fighting the war on cancer based on the genetic landscape, Burbelo,P.D.; Ching,K.H. et al., (2011), American Journal of Translational Research
GeneticChange: prostate cancer ---> BRCA1	BRCA1, BRCA2, AR and IGF-I expression in prostate cancer: Correlation between RT-qPCR and immunohistochemical detection, Rabiau,N.; Adjakly,M. et al., (2011), Oncology Reports
GeneticChange: prostate cancer ---> BRCA1	Decreased prostate cancer-specific survival of men with BRCA2 mutations from multiple breast cancer families, Thorne,H.; Willems,A.J. et al., (2011), Cancer Prevention Research
GeneticChange: prostate cancer ---> BRCA1	The emerging role of poly(ADP-ribose) polymerase inhibitors in cancer treatment, Sandhu,S.K.; Yap,T.A. et al., (2011), Current Drug Targets
GeneticChange: prostate cancer ---> BRCA1	Exploiting the cancer genome: Strategies for the discovery and clinical development of targeted molecular therapeutics, Yap,T.A.; Workman,P. et al., (2012), Annual Review of Pharmacology and Toxicology
GeneticChange: prostate cancer ---> BRCA1	Targeted therapy for brain tumours:Role of PARP inhibitors, Leonetti,C.; Biroccio,A. et al., (2012), Current Cancer Drug Targets
GeneticChange: prostate cancer ---> BRCA1	Mutation analysis of BRIP1 in male breast cancer cases: A population-based study in Central Italy, Silvestri,V.; Falchetti,M. et al., (2011), Breast Cancer Research and Treatment
GeneticChange: prostate cancer ---> BRCA1	PARP inhibition: Targeting the Achilles'heel of DNA repair to treat germline and sporadic ovarian cancers, Carden,C.P.; Yap,T.A. et al., (2010), Current Opinion in Oncology
GeneticChange: prostate cancer ---> BRCA1	Decision aids for patients facing a surgical treatment decision: A systematic review and meta-analysis, Knops,A.M.; Legemate,D.A. et al., (2013), Annals of Surgery
GeneticChange: prostate cancer ---> BRCA1	Targeted radiosensitization in prostate cancer, Ghotra,V.P.S.; Danen,E.H.J. et al., (2013), Current Pharmaceutical Design
GeneticChange: prostate cancer ---> BRCA1	Increased cancer risks for relatives of very early-onset breast cancer cases with and without BRCA1 and BRCA2 mutations, Dite,G.S.; Milne,R.L. et al., (2010), British Journal of Cancer
GeneticChange: prostate cancer ---> BRCA1	Genome-wide association studies identify four ER negative-specific breast cancer risk loci, Garcia-Closas,M.; Brook,M.N. et al., (2013), Nature Genetics
GeneticChange: prostate cancer ---> BRCA1	Turning of COGS moves forward findings for hormonally mediated cancers, Sakoda,L.C.; Jorgenson,E. et al., (2013), Nature Genetics
GeneticChange: prostate cancer ---> BRCA1	Prostate cancer in BRCA2 germline mutation carriers is associated with poorer prognosis, Edwards,S.M.; Hope,Q. et al., (2010), British Journal of Cancer
GeneticChange: prostate cancer ---> BRCA1	BRCA2 is a moderate penetrance gene contributing to young-onset prostate cancer: Implications for genetic testing in prostate cancer patients, Kote-Jarai,Z.; Leongamornlert,D. et al., (2011), British Journal of Cancer
GeneticChange: prostate cancer ---> BRCA1	Germline BRCA1 mutations increase prostate cancer risk, Leongamornlert,D.; Mahmud,N. et al., (2012), British Journal of Cancer
GeneticChange: prostate cancer ---> BRCA1	An inherited NBN mutation is associated with poor prognosis prostate cancer, Cybulski,C.; Wokołorczyk,D. et al., (2013), British Journal of Cancer
GeneticChange: prostate cancer ---> BRCA1	A personalised approach to prostate cancer screening based on genotyping of risk founder alleles, Cybulski,C.; Wokołorczyk,D. et al., (2013), British Journal of Cancer
GeneticChange: prostate cancer ---> BRCA1	The role of BRCA1 and BRCA2 in prostate cancer, Castro,E.; Eeles,R. et al., (2012), Asian Journal of Andrology
GeneticChange: prostate cancer ---> BRCA1	BRCA1 and p53 regulate critical prostate cancer pathways, De Luca,P.; Moiola,C.P. et al., (2013), Prostate Cancer and Prostatic Diseases
GeneticChange: prostate cancer ---> BRCA1	Estimates of cancer burden in Sardinia, Budroni,M.; Sechi,O. et al., (2013), Tumori
GeneticChange: prostate cancer ---> BRCA1	The rs10993994 risk allele for prostate cancer results in clinically relevant changes in microseminoprotein-beta expression in tissue and urine, Whitaker,H.C.; Ross-Adams,H. et al., (2010), PLoS ONE
GeneticChange: prostate cancer ---> BRCA1	Multidisciplinary meeting on male breast cancer: Summary and research recommendations, Korde,L.A.; Zujewski,J.A. et al., (2010), Journal of Clinical Oncology
GeneticChange: prostate cancer ---> BRCA1	Reply to J. Veeck et al, Yap,T.A.; De Bono,J.S. et al., (2010), Journal of Clinical Oncology
GeneticChange: prostate cancer ---> BRCA1	Clinical implications of the cancer genome, MacConaill,L.E.; Garraway,L.A., (2010), Journal of Clinical Oncology
GeneticChange: prostate cancer ---> BRCA1	Second malignant neoplasms: Assessment and strategies for risk reduction, Wood,M.E.; Vogel,V. et al., (2012), Journal of Clinical Oncology
GeneticChange: prostate cancer ---> BRCA1	Elevated risk of prostate cancer among men with lynch syndrome, Raymond,V.M.; Mukherjee,B. et al., (2013), Journal of Clinical Oncology
GeneticChange: prostate cancer ---> BRCA1	Proteomic approaches in biomarker discovery: New perspectives in cancer diagnostics, Hudler,P.; Kocevar,N. et al., (2014), The Scientific World Journal
GeneticChange: prostate cancer ---> BRCA1	DNA damage response genes and the development of cancer metastasis, Broustas,C.G.; Lieberman,H.B. et al., (2014), Radiation Research
GeneticChange: prostate cancer ---> BRCA1	Frequent germline deleterious mutations in DNA repair genes in familial prostate cancer cases are associated with advanced disease, Leongamornlert,D.; Saunders,E. et al., (2014), British Journal of Cancer
GeneticChange: prostate cancer ---> BRCA1	Telomere length shows no association with BRCA1 and BRCA2 mutation status, Killick,E.; Killick,E. et al., (2014), PLoS ONE
GeneticChange: prostate cancer ---> BRCA1	Poly (ADP-ribose) polymerase inhibitor: An evolving paradigm in the treatment of prostate cancer, Zhang,J., (2014), Asian Journal of Andrology
GeneticChange: prostate cancer ---> BRCA1	Implications of differences in expression of sarcosine metabolism-related proteins according to the molecular subtype of breast cancer, Yoon,J.K.; Kim,D.H. et al., (2014), Journal of Translational Medicine
GeneticChange: prostate cancer ---> BRCA1	Predictive biomarkers for cancer therapy with PARP inhibitors, Michels,J.; Castedo,M. et al., (2014), Oncogene
GeneticChange: prostate cancer ---> BRCA1	Personalized prostate cancer screening among men with high risk genetic predisposition- study protocol for a prospective cohort study, Margel,D.; Ozalvo,R. et al., (2014), BMC Cancer
GeneticChange: prostate cancer ---> BRCA1	Network analysis of ChIP-Seq data reveals key genes in prostate cancer, Zhang,Y.; Zhang,Y. et al., (2014), European Journal of Medical Research
GeneticChange: prostate cancer ---> BRCA1	Gene expression profiling analysis of castration-resistant prostate cancer, Wang,X.; Wen,J. et al., (2015), Medical Science Monitor
GeneticChange: prostate cancer ---> BRCA1	Dietary lutein modulates growth and survival genes in prostate cancer cells, Rafi,M.M.; Gokarn,S.V. et al., (2015), Journal of Medicinal Food
GeneticChange: prostate cancer ---> BRCA1	Sequences and combinations of multifaceted therapy in advanced prostate cancer, Vaishampayan,U.N.; Vaishampayan,U.N., (2015), Current Opinion in Oncology
GeneticChange: prostate cancer ---> BRCA1	Poly (ADP-Ribose) polymerase inhibitors: Recent advances and future development, Scott,C.L.; Swisher,E.M. et al., (2015), Journal of Clinical Oncology
GeneticChange: prostate cancer ---> BRCA1	DNA damage response and prostate cancer: Defects, regulation and therapeutic implications, Karanika,S.; Karantanos,T. et al., (2015), Oncogene
GeneticChange: prostate cancer ---> BRCA1	Prevalence and correlates of vitamin and supplement usage among men with a family history of prostate cancer, Bauer,C.M.; Ishak,M.B. et al., (2012), Integrative Cancer Therapies
GeneticChange: prostate cancer ---> BRCA1	The risk of cancer associated with specific mutations of BRCA1 and BRCA2 among Ashkenazi Jews., Struewing,J.P.; Hartge,P. et al., (1997), N Engl J Med
GeneticChange: prostate cancer ---> BRCA1	Family studies and the evidence for genetic susceptibility to prostate cancer., Bishop,D.T.; Kiemeney,L.A., (1997), Semin Cancer Biol
GeneticChange: prostate cancer ---> BRCA1	BRCA1 as a potential human prostate tumor suppressor: modulation of proliferation, damage responses and expression of cell regulatory proteins., Fan,S.; Wang,J.A. et al., (1998), Oncogene
GeneticChange: prostate cancer ---> BRCA1	Absence of 185delAG mutation of the BRCA1 gene and 6174delT mutation of the BRCA2 gene in Ashkenazi Jewish men with prostate cancer., Lehrer,S.; Fodor,F. et al., (1998), Br J Cancer
GeneticChange: prostate cancer ---> BRCA1	BRCA1 gene mutation and loss of heterozygosity on chromosome 17q21 in primary prostate cancer., Uchida,T.; Wang,C. et al., (1999), Int J Cancer
GeneticChange: prostate cancer ---> BRCA1	No evidence for a role of BRCA1 or BRCA2 mutations in Ashkenazi Jewish families with hereditary prostate cancer., Wilkens,E.P.; Freije,D. et al., (1999), Prostate
GeneticChange: prostate cancer ---> BRCA1	The Jewish Ashkenazi founder mutations in the BRCA1/BRCA2 genes are not found at an increased frequency in Ashkenazi patients with prostate cancer., Hubert,A.; Peretz,T. et al., (1999), Am J Hum Genet
GeneticChange: prostate cancer ---> BRCA1	BRCA1 and BRCA2 have a limited role in familial prostate cancer., Sinclair,C.S.; Berry,R. et al., (2000), Cancer Res
GeneticChange: prostate cancer ---> BRCA1	The rate of the founder Jewish mutations in BRCA1 and BRCA2 in prostate cancer patients in Israel., Vazina,A.; Baniel,J. et al., (2000), Br J Cancer
GeneticChange: prostate cancer ---> BRCA1	The frequency of germ-line mutations in the breast cancer predisposition genes BRCA1 and BRCA2 in familial prostate cancer. The Cancer Research Campaign/British Prostate Group United Kingdom Familial Prostate Cancer Study Collaborators., Gayther,S.A.; de Foy,K.A. et al., (2000), Cancer Res
GeneticChange: prostate cancer ---> BRCA1	Altered expression of BRCA1, BRCA2, and a newly identified BRCA2 exon 12 deletion variant in malignant human ovarian, prostate, and breast cancer cell lines., Rauh-Adelmann,C.; Lau,K.M. et al., (2000), Mol Carcinog
GeneticChange: prostate cancer ---> BRCA1	Mutations in BRCA1 and BRCA2 and predisposition to prostate cancer., Tischkowitz,M.; Eeles,R., (2003), Lancet
GeneticChange: prostate cancer ---> BRCA1	BRCA1 and BRCA2 mutations have no major role in predisposition to prostate cancer in Finland., Ikonen,T.; Matikainen,M.P. et al., (2003), J Med Genet
GeneticChange: prostate cancer ---> BRCA1	Cancer risks for male carriers of germline mutations in BRCA1 or BRCA2: a review of the literature., Liede,A.; Karlan,B.Y. et al., (2004), J Clin Oncol
GeneticChange: prostate cancer ---> BRCA1	BRCA mutations and risk of prostate cancer in Ashkenazi Jews., Kirchhoff,T.; Kauff,N.D. et al., (2004), Clin Cancer Res
GeneticChange: prostate cancer ---> BRCA1	Prevalence and patterns of self-initiated nutritional supplementation in men at high risk of prostate cancer., Uzzo,R.G.; Brown,J.G. et al., (2004), BJU Int
GeneticChange: prostate cancer ---> BRCA1	Microelectronic DNA assay for the detection of BRCA1 gene mutations., Chen,H.; Han,J. et al., (2004), Biomed Microdevices
GeneticChange: prostate cancer ---> BRCA1	Truncating BRCA1 mutations are uncommon in a cohort of hereditary prostate cancer families with evidence of linkage to 17q markers., Zuhlke,K.A.; Madeoy,J.J. et al., (2004), Clin Cancer Res
GeneticChange: prostate cancer ---> BRCA1	Male BRCA1 and BRCA2 mutation carriers: a pilot study investigating medical characteristics of patients participating in a prostate cancer prevention clinic., Horsburgh,S.; Matthew,A. et al., (2005), Prostate
GeneticChange: prostate cancer ---> BRCA1	Truncating variants in p53AIP1 disrupting DNA damage-induced apoptosis are associated with prostate cancer risk., Wang,X.; Wang,F. et al., (2006), Cancer Res
GeneticChange: prostate cancer ---> BRCA1	AIDIT and IMPACT: building research collaborations in targeted prostate cancer screening., Doherty,R.; Lubinski,J. et al., (2006), J BUON
GeneticChange: prostate cancer ---> BRCA1	Large genomic rearrangement in BRCA1 and BRCA2 and clinical characteristics of men with breast cancer in the United States., Tchou,J.; Ward,M.R. et al., (2007), Clin Breast Cancer
GeneticChange: prostate cancer ---> BRCA1	Common variation in the BRCA1 gene and prostate cancer risk., Douglas,J.A.; Levin,A.M. et al., (2007), Cancer Epidemiol Biomarkers Prev
GeneticChange: prostate cancer ---> BRCA1	Prostate cancer risk assessment program: a 10-year update of cancer detection., Giri,V.N.; Beebe-Dimmer,J. et al., (2007), J Urol
GeneticChange: prostate cancer ---> BRCA1	Selected aspects of inherited susceptibility to prostate cancer and tumours of different site of origin., Cybulski,C., (2007), Hered Cancer Clin Pract
GeneticChange: prostate cancer ---> BRCA1	BRCA1 mutations and prostate cancer in Poland., Cybulski,C.; Górski,B. et al., (2008), Eur J Cancer Prev
GeneticChange: prostate cancer ---> BRCA1	Loss of heterozygosity at the BRCA2 locus detected by multiplex ligation-dependent probe amplification is common in prostate cancers from men with a germline BRCA2 mutation., Willems,A.J.; Dawson,S.J. et al., (2008), Clin Cancer Res
GeneticChange: prostate cancer ---> BRCA1	The impact of social roles on the experience of men in BRCA1/2 families: implications for counseling., Daly,M.B., (2009), J Genet Couns
GeneticChange: prostate cancer ---> BRCA1	Associations of high-grade prostate cancer with BRCA1 and BRCA2 founder mutations., Agalliu,I.; Gern,R. et al., (2009), Clin Cancer Res
GeneticChange: prostate cancer ---> BRCA1	Race, genetic West African ancestry, and prostate cancer prediction by prostate-specific antigen in prospectively screened high-risk men., Giri,V.N.; Egleston,B. et al., (2009), Cancer Prev Res (Phila)
GeneticChange: prostate cancer ---> BRCA1	Potential excess mortality in BRCA1/2 mutation carriers beyond breast, ovarian, prostate, and pancreatic cancers, and melanoma., Mai,P.L.; Chatterjee,N. et al., (2009), PLoS One
GeneticChange: prostate cancer ---> BRCA1	Prostate cancer early detection program recruitment methods and show rates in men at high risk., Giri,V.N.; Coups,E.J. et al., (2009), J Urol
GeneticChange: prostate cancer ---> BRCA1	Overexpression of RAD51 occurs in aggressive prostatic cancer., Mitra,A.; Jameson,C. et al., (2009), Histopathology
GeneticChange: prostate cancer ---> BRCA1	Elevated expression of Ki-67 identifies aggressive prostate cancers but does not distinguish BRCA1 or BRCA2 mutation carriers., Mitra,A.V.; Jameson,C. et al., (2010), Oncol Rep
GeneticChange: prostate cancer ---> BRCA1	Evaluation of the Prostate Cancer Prevention Trial Risk calculator in a high-risk screening population., Kaplan,D.J.; Boorjian,S.A. et al., (2010), BJU Int
GeneticChange: prostate cancer ---> BRCA1	Germline BRCA mutations denote a clinicopathologic subset of prostate cancer., Gallagher,D.J.; Gaudet,M.M. et al., (2010), Clin Cancer Res
GeneticChange: prostate cancer ---> BRCA1	Germline mutations of BRCA1 and BRCA2 genes in Turkish breast, ovarian, and prostate cancer patients., Manguoğlu,E.; Güran,S. et al., (2010), Cancer Genet Cytogenet
GeneticChange: prostate cancer ---> BRCA1	Targeted prostate cancer screening in men with mutations in BRCA1 and BRCA2 detects aggressive prostate cancer: preliminary analysis of the results of the IMPACT study., Mitra,A.V.; Bancroft,E.K. et al., (2011), BJU Int
GeneticChange: prostate cancer ---> BRCA1	BRCA1 mutations do not increase prostate cancer risk: results from a meta-analysis including new data., Fachal,L.; Gómez-Caamaño,A. et al., (2011), Prostate
GeneticChange: prostate cancer ---> BRCA1	Chromosome rearrangement associated inactivation of tumour suppressor genes in prostate cancer., Mao,X.; Boyd,L.K. et al., (2011), Am J Cancer Res
GeneticChange: prostate cancer ---> BRCA1	Epidemiologic, clinical, and molecular characteristics of hereditary prostate cancer in Latvia., Abele,A.; Vjaters,E. et al., (2011), Medicina (Kaunas)
GeneticChange: prostate cancer ---> BRCA1	Germline BRCA mutation does not prevent response to taxane-based therapy for the treatment of castration-resistant prostate cancer., Gallagher,D.J.; Cronin,A.M. et al., (2012), BJU Int
GeneticChange: prostate cancer ---> BRCA1	Germline BRCA1 mutations increase prostate cancer risk., Leongamornlert,D.; Mahmud,N. et al., (2012), Br J Cancer
GeneticChange: prostate cancer ---> BRCA1	An inherited NBN mutation is associated with poor prognosis prostate cancer., Cybulski,C.; Wokołorczyk,D. et al., (2013), Br J Cancer
GeneticChange: prostate cancer ---> BRCA1	Germline BRCA mutations are associated with higher risk of nodal involvement, distant metastasis, and poor survival outcomes in prostate cancer., Castro,E.; Goh,C. et al., (2013), J Clin Oncol
GeneticChange: prostate cancer ---> BRCA1	The role of BRCA1 and BRCA2 in prostate cancer., Li,D.; Kumaraswamy,E. et al., (2013), Front Biosci (Landmark Ed)
GeneticChange: prostate cancer ---> BRCA1	Role of Engrailed-2 (EN2) as a prostate cancer detection biomarker in genetically high risk men., Killick,E.; Morgan,R. et al., (2013), Sci Rep
GeneticChange: prostate cancer ---> BRCA1	BRCA1 and p53 regulate critical prostate cancer pathways., De Luca,P.; Moiola,C.P. et al., (2013), Prostate Cancer Prostatic Dis
GeneticChange: prostate cancer ---> BRCA1	Telomere length shows no association with BRCA1 and BRCA2 mutation status., Killick,E.; Tymrakiewicz,M. et al., (2014), PLoS One
GeneticChange: prostate cancer ---> BRCA1	Prostate cancer: What is the real IMPACT of BRCA1/BRCA2 mutation?, Clyne,M., (2014), Nat Rev Urol
GeneticChange: prostate cancer ---> BRCA1	Personalized prostate cancer screening among men with high risk genetic predisposition- study protocol for a prospective cohort study., Margel,D.; Benjaminov,O. et al., (2014), BMC Cancer
GeneticChange: prostate cancer ---> BRCA1	Targeted prostate cancer screening in BRCA1 and BRCA2 mutation carriers: results from the initial screening round of the IMPACT study., Bancroft,E.K.; Page,E.C. et al., (2014), Eur Urol
GeneticChange: prostate cancer ---> BRCA1	[Current Clinical Issues and Recent Trends in Hereditary Breast and Ovarian Cancer in Japan-Genetic Testing for HBOC and Risk-Reducing Surgery]., Arai,M.; Iwase,T. et al., (2014), Gan To Kagaku Ryoho
GeneticChange: prostate cancer ---> BRCA1	Prostate cancer screening characteristics in men with BRCA1/2 mutations attending a high-risk prevention clinic., Walker,R.; Louis,A. et al., (2014), Can Urol Assoc J
GeneticChange: prostate cancer ---> BRCA1	Olaparib effective in four advanced cancers., No authors, (2015), Cancer Discov
GeneticChange: prostate cancer ---> BRCA1	Cancer risks in Jewish male BRCA1 and BRCA2 mutation carriers., Laitman,Y.; Keinan Boker,L. et al., (2015), Breast Cancer Res Treat
GeneticChange: prostate cancer ---> BRCA1	Integrative clinical genomics of advanced prostate cancer., Robinson,D.; Van Allen,E.M. et al., (2015), Cell
GeneticChange: prostate cancer ---> BRCA1	Updates on the genetics and the clinical impacts on phaeochromocytoma and paraganglioma in the new era, Pillai,S.; Gopalan,V. et al., (2016), Critical Reviews in Oncology / Hematology
GeneticChange: prostate cancer ---> BRCA1	Gene and pathway level analyses of germline DNA-repair gene variants and prostate cancer susceptibility using the iCOGS-genotyping array., Saunders,E.J.; Dadaev,T. et al., (2016), Br J Cancer
GeneticChange: prostate cancer ---> BRCA1	PARP inhibitors: A treatment option for AML?, Wang,L.; Hamard,P.-J. et al., (2015), Nature Medicine
GeneticChange: prostate cancer ---> BRCA1	Advances in Hereditary Colorectal and Pancreatic Cancers, Underhill,M.L.; Germansky,K.A. et al., (2016), Clinical Therapeutics
GeneticChange: prostate cancer ---> BRCA1	Novel Use of Targeted Therapy via PARP-Inhibition in a Rare Form of Papillary Renal Cell Carcinoma: A Case Report and Literature Review, Olson,D.; Bhalla,S. et al., (2016), Clinical Genitourinary Cancer
GeneticChange: prostate cancer ---> BRCA1	Gene and pathway level analyses of germline DNA-repair gene variants and prostate cancer susceptibility using the iCOGS-genotyping array, Saunders,E.J.; Dadaev,T. et al., (2016), British Journal of Cancer
GeneticChange: prostate cancer ---> BRCA1	NCCN Guidelines Insights: Prostate Cancer Early Detection, Version 2.2016., Carroll,P.R.; Parsons,J.K. et al., (2016), J Natl Compr Canc Netw
GeneticChange: prostate cancer ---> BRCA1	Common variation in BRCA1 may have a role in progression to lethal prostate cancer after radiation treatment, Sanchez,A.; Schoenfeld,J.D. et al., (2016), Prostate Cancer and Prostatic Diseases
GeneticChange: prostate cancer ---> BRCA1	Functions of PARylation in DNA Damage Repair Pathways, Wei,H.; Yu,X., (2016), Genomics, Proteomics & Bioinformatics
GeneticChange: prostate cancer ---> BRCA1	DNA Repair Deficiency Is Common in Advanced Prostate Cancer: New Therapeutic Opportunities., Dhawan,M.; Ryan,C.J. et al., (2016), Oncologist
GeneticChange: prostate cancer ---> BRCA1	Evaluation of the methods to identify patients who may benefit from PARP inhibitor use, Lim,D.; Ngeow,J. et al., (2016), Endocrine-Related Cancer
GeneticChange: prostate cancer ---> BRCA1	The c.*229C > T gene polymorphism in 3′UTR region of the topoisomerase IIβ binding protein 1 gene and LOH in BRCA1/2 regions and their effect on the risk and progression of human laryngeal carcinoma, Starska,K.; Pietruszewska,W. et al., (2016), Tumor Biology
GeneticChange: prostate cancer ---> BRCA1	A cohort analysis of men with a family history of BRCA1/2 and Lynch mutations for prostate cancer., Kerr,L.; Rewhorn,M.J. et al., (2016), BMC Cancer
GeneticChange: prostate cancer ---> BRCA1	A cohort analysis of men with a family history of BRCA1/2 and Lynch mutations for prostate cancer, Kerr,L.; Rewhorn,M.J. et al., (2016), BMC Cancer
GeneticChange: prostate cancer ---> BRCA1	BRCA1 and estrogen receptor signaling, Davies,M., (1999), Breast Cancer Research
GeneticChange: prostate cancer ---> BRCA1	Identification by array comparative genomic hybridization of a new amplicon on chromosome 17q highly recurrent in BRCA1 mutated triple negative breast cancer, Toffoli,S.; Bar,I. et al., (2014), Breast Cancer Research
GeneticChange: prostate cancer ---> BRCA1	The nomogram conundrum: a demonstration of why a prostate cancer risk model in Turkish men underestimates prostate cancer risk in the USA, Kara,O.; Elshafei,A. et al., (2016), International Urology and Nephrology
GeneticChange: prostate cancer ---> BRCA1	Cancer Specific Mortality in Men Diagnosed with Prostate Cancer before Age 50 Years: A Nationwide Population Based Study, Thorstenson,A.; Garmo,H. et al., (2016), The Journal of Urology
GeneticChange: prostate cancer ---> BRCA1	Met160Val TMPRSS2 gene polymorphism and early onset prostate cancer in high-risk men., Giri,V.N.; Hughes,L. et al., (2009), J Clin Oncol
GeneticChange: prostate cancer ---> BRCA1	DNA damage repair in breast cancer and its therapeutic implications, Ali,R.; Rakha,E.A. et al., (2016), Pathology
GeneticChange: prostate cancer ---> BRCA1	Targeted Therapies for Ovarian Cancer, Grunewald,T.; Ledermann,J.A., (2016), Best Practice & Research Clinical Obstetrics & Gynaecology
GeneticChange: prostate cancer ---> BRCA1	Synthetic lethality: The road to novel therapies for breast cancer, Dhillon,K.K.; Taniguchi,T. et al., (2016), Endocrine-Related Cancer
GeneticChange: prostate cancer ---> BRCA1	Screening for prostate cancer, Stewart,R.W.; Lizama,S. et al., (2017), Seminars in Oncology
GeneticChange: prostate cancer ---> BRCA1	Prediction of Breast and Prostate Cancer Risks in Male BRCA1 and BRCA2 Mutation Carriers Using Polygenic Risk Scores., Lecarpentier,J.; Silvestri,V. et al., (2017), J Clin Oncol
GeneticChange: prostate cancer ---> BRCA1	Development of PARP inhibitors in gynecological malignancies, Ang,Y.L.E.; Tan,D.S.P., (2017), Current Problems in Cancer
GeneticChange: prostate cancer ---> BRCA1	Management of Patients with Advanced Prostate Cancer: The Report of the Advanced Prostate Cancer Consensus Conference APCCC 2017, Gillessen,S.; Attard,G. et al., (2017), European Urology
GeneticChange: prostate cancer ---> BRCA1	Lower Urinary Tract Symptoms and Benign Prostate Hyperplasia Features Among Male BRCA Mutation Carriers, Goldberg,H.; Grievink,L.S. et al., (2017), Urology
GeneticChange: prostate cancer ---> BRCA1	Mutations in BRCA2 and taxane resistance in prostate cancer., Nientiedt,C.; Heller,M. et al., (2017), Sci Rep
GeneticChange: prostate cancer ---> BRCA1	Prostate Cancer Screening in a New Era of Genetics., Cheng,H.H.; Pritchard,C.C. et al., (2017), Clin Genitourin Cancer
GeneticChange: prostate cancer ---> BRCA1	Germline BRCA mutations are associated with higher risk of nodal involvement, distant metastasis, and poor survival outcomes in prostate cancer, Castro,E.; Goh,C. et al., (2013), Journal of Clinical Oncology
GeneticChange: prostate cancer ---> BRCA1	Genomic medicine frontier in human solid Tumors: Prospects and challenges, Dienstmann,R.; Rodon,J. et al., (2013), Journal of Clinical Oncology
GeneticChange: prostate cancer ---> BRCA1	Prediction of breast and prostate cancer risks in male BRCA1 and BRCA2 mutation carriers using polygenic risk scores, Lecarpentier,J.; Kuchenbaecker,K.B. et al., (2017), Journal of Clinical Oncology
GeneticChange: prostate cancer ---> BRCA1	AMBIGUITY IN A MASCULINE WORLD: Being a BRCA1/2 mutation carrier and a man with prostate cancer., Moynihan,C.; Bancroft,E.K. et al., (2017), Psychooncology
GeneticChange: prostate cancer ---> BRCA1	Synthetic lethality between androgen receptor signalling and the PARP pathway in prostate cancer, Asim,M.; Zecchini,H.I. et al., (2017), Nature Communications
GeneticChange: prostate cancer ---> BRCA1	A Novel Use for Olaparib for Treatment of Metastatic Castration-Recurrent Prostate Cancer., Martin,G.A.; Chen,A.H. et al., (2017), Pharmacotherapy
GeneticChange: prostate cancer ---> BRCA1	Expression and single nucleotide polymorphism of poly (ADP-ribose) polymerase-1 in gastrointestinal tumours: clinical involvement, Martín-Guerrero,S.M.; León,J. et al., (2017), Current Medicinal Chemistry
GeneticChange: prostate cancer ---> BRCA1	Descriptive characteristics of prostate cancer in patients with a history of primary male breast cancer - a SEER analysis, Abhyankar,N.; Abern,M.R. et al., (2017), BMC Cancer
GeneticChange: prostate cancer ---> BRCA1	Veliparib monotherapy to patients with BRCA germ line mutation and platinum-resistant or partially platinum-sensitive relapse of epithelial ovarian cancer: A phase I/II study, Steffensen,K.D.; Adimi,P. et al., (2017), International Journal of Gynecological Cancer
GeneticChange: prostate cancer ---> BRCA1	A Novel Use of Olaparib for the Treatment of Metastatic Castration-Recurrent Prostate Cancer, Martin,G.A.; Chen,A.H. et al., (2017), Pharmacotherapy
GeneticChange: prostate cancer ---> BRCA1	Prostate-specific antigen velocity in a prospective prostate cancer screening study of men with genetic predisposition., Mikropoulos,C.; Selkirk,C.G.H. et al., (2018), Br J Cancer
GeneticChange: prostate cancer ---> BRCA1	Studies on DNA damage repair and precision radiotherapy for breast cancer, Jiang,Y.; Liu,Y. et al., (2017), Advances in Experimental Medicine and Biology
GeneticChange: prostate cancer ---> BRCA1	PARP1-siRNA suppresses human prostate cancer cell growth and progression., Lai,Y.; Kong,Z. et al., (2018), Oncol Rep
GeneticChange: prostate cancer ---> BRCA1	Prostate-specific antigen velocity in a prospective prostate cancer screening study of men with genetic predisposition, Mikropoulos,C.; Saya,S. et al., (2018), British Journal of Cancer
GeneticChange: prostate cancer ---> BRCA1	Cell death-based approaches in treatment of the urinary tract-Associated diseases: A fight for survival in the killing fields review-Article, Martin-Sanchez,D.; Fontecha-Barriuso,M. et al., (2018), Cell Death and Disease
GeneticChange: prostate cancer ---> BRCA1	Role of genetic testing for inherited prostate cancer risk: Philadelphia prostate cancer consensus conference 2017, Giri,V.N.; Hoffman-Censits,J. et al., (2018), Journal of Clinical Oncology
GeneticChange: prostate cancer ---> BRCA1	PARP1-siRNA suppresses human prostate cancer cell growth and progression, Lai,Y.; Kong,Z. et al., (2018), Oncology Reports
GeneticChange: prostate cancer ---> BRCA1	Male BRCA mutation carriers: Clinical characteristics and cancer spectrum, Ibrahim,M.; Ogunleye,F. et al., (2018), BMC Cancer
GeneticChange: prostate cancer ---> BRCA1	Synthetic lethality: From research to precision cancer nanomedicine, Gupta,A.; Ahmad,A. et al., (2018), Current Cancer Drug Targets
GeneticChange: prostate cancer ---> BRCA1	The molecular biology of prostate cancer: Current understanding and clinical implications, Gandhi,J.; Afridi,A. et al., (2018), Prostate Cancer and Prostatic Diseases
GeneticChange: prostate cancer ---> BRCA1	A novel BRCA2 mutation in prostate cancer sensitive to combined radiotherapy and androgen deprivation therapy, Liu,Q.; Tong,D. et al., (2018), Cancer Biology and Therapy
GeneticChange: prostate cancer ---> BRCA1	Comparative secretome profiling and mutant protein identification in metastatic prostate cancer cells by quantitative mass spectrometry-based proteomics, Kwon,O.K.; Jeon,J.M.I. et al., (2018), Cancer Genomics and Proteomics
GeneticChange: prostate cancer ---> BRCA1	BRCA1 interacting protein COBRA1 facilitates adaptation to castrate-resistant growth conditions, Yun,H.; Bedolla,R. et al., (2018), International Journal of Molecular Sciences
GeneticChange: prostate cancer ---> BRCA1	A phase 1 study of PARP-inhibitor ABT-767 in advanced solid tumors with BRCA1/2 mutations and high-grade serous ovarian, fallopian tube, or primary peritoneal cancer, van der Biessen,D.A.J.; de Jonge,M.J.A. et al., (2018), Investigational New Drugs
GeneticChange: prostate cancer ---> BRCA1	Response to olaparib in metastatic castration-resistant prostate cancer with germline BRCA2 mutation: A case report 11 Medical and Health Sciences 1112 Oncology and Carcinogenesis 11 Medical and Health Sciences 1103 Clinical Sciences, Ma,Y.; He,L. et al., (2018), BMC Medical Genetics
GeneticChange: prostate cancer ---> BRCA1	Aggressive cancer behavior of latent gleason pattern 5 in prostatectomy specimens, Fujimura,T.; Sugihara,T. et al., (2018), Anticancer Research
GeneticChange: prostate cancer ---> BRCA1	BRCAness and prostate cancer: diagnostic and therapeutic considerations, Dhawan,M.; Ryan,C.J., (2018), Prostate Cancer and Prostatic Diseases
GeneticChange: prostate cancer ---> BRCA1	PROREPAIR-B: A Prospective Cohort Study of the Impact of Germline DNA Repair Mutations on the Outcomes of Patients With Metastatic Castration-Resistant Prostate Cancer., Castro,E.; Romero-Laorden,N. et al., (2019), J Clin Oncol
GeneticChange: prostate cancer ---> BRCA1	Resistance to hormonal therapy in prostate cancer, Berruti,A.; Berruti,A. et al., (2018), Handbook of Experimental Pharmacology
GeneticChange: prostate cancer ---> BRCA1	NADP+ is an endogenous PARP inhibitor in DNA damage response and tumor suppression, Bian,C.; Vyas,A. et al., (2019), Nature Communications
GeneticChange: prostate cancer ---> BRCA1	The association of BRCA1 and BRCA2 mutations with prostate cancer risk, frequency, and mortality: A meta-analysis., Oh,M.; Alkhushaym,N. et al., (2019), Prostate
GeneticChange: prostate cancer ---> BRCA1	Prorepair-B: A prospective cohort study of the impact of germline DNA repair mutations on the outcomes of patients with metastatic castration-resistant prostate cancer, Castro,E.; Romero-Laorden,N. et al., (2019), Journal of Clinical Oncology
GeneticChange: prostate cancer ---> BRCA1	Inherited predisposition to malignant mesothelioma and overall survival following platinum chemotherapy, Hassan,R.; Morrow,B. et al., (2019), Proceedings of the National Academy of Sciences of the United States of America
GeneticChange: prostate cancer ---> BRCA1	DNA double strand break repair - related synthetic lethality, Toma,M.; Sliwinski,T. et al., (2019), Current Medicinal Chemistry
GeneticChange: prostate cancer ---> BRCA1	Germline testing for men with prostate cancer: Navigating an expanding new world of genetic evaluation for precision therapy and precision management, Hyatt,C.; Gomella,L.G. et al., (2019), Journal of Clinical Oncology
GeneticChange: prostate cancer ---> BRCA1	Hereditary prostate cancer - Primetime for genetic testing?, Heidegger,I.; Tsaur,I. et al., (2019), Cancer Treat Rev
GeneticChange: prostate cancer ---> BRCA1	[Impact of germline BRCA2 and CHEK2 mutations on time to castration resistance in patients with metastatic hormone-nave prostate cancer]., Matveev,V.B.; Kirichek,A.A. et al., (2019), Urologiia
GeneticChange: prostate cancer ---> BRCA1	BRCA2 gene mutation and prostate cancer risk, Junejo,N.N.; AlKhateeb,S.S. et al., (2020), Saudi Medical Journal
GeneticChange: prostate cancer ---> BRCA1	Trop2 is a driver of metastatic prostate cancer with neuroendocrine phenotype via PARP1, Hsu,E.-C.; Rice,M.A. et al., (2020), Proceedings of the National Academy of Sciences of the United States of America
GeneticChange: prostate cancer ---> BRCA1	Detection of molecular signatures of homologous recombination deficiency in prostate cancer with or without BRCA1/2 mutations., Sztupinszki,Z.; Diossy,M. et al., (2020), Clin Cancer Res
GeneticChange: prostate cancer ---> BRCA1	Biomarkers for prostate cancer: Prostate-specific antigen and beyond, Duffy,M.J.; Duffy,M.J., (2020), Clinical Chemistry and Laboratory Medicine
GeneticChange: prostate cancer ---> BRCA1	PARP and PARG inhibitors in cancer treatment, Slade,D., (2020), Genes and Development
GeneticChange: prostate cancer ---> BRCA1	Germline and Somatic Defects in DNA Repair Pathways in Prostate Cancer, Arce,S.; Athie,A. et al., (2019), Advances in Experimental Medicine and Biology
GeneticChange: prostate cancer ---> BRCA1	New name for breast-cancer syndrome could help to save lives, Pritchard,C.C., (2019), Nature
GeneticChange: prostate cancer ---> BRCA1	Molecular biomarkers in localized prostate cancer: ASCO guideline, Eggener,S.E.; Rumble,R.B. et al., (2020), Journal of Clinical Oncology
GeneticChange: prostate cancer ---> BRCA1	Somatic mutations in the DNA repairome in prostate cancers in African Americans and Caucasians, Yadav,S.; Anbalagan,M. et al., (2020), Oncogene
GeneticChange: prostate cancer ---> BRCA1	Application Areas of Traditional Molecular Genetic Methods and NGS in relation to Hereditary Urological Cancer Diagnosis, Mikhaylenko,D.S.; Tanas,A.S. et al., (2020), Journal of Oncology
GeneticChange: prostate cancer ---> BRCA1	Pd1/pd-l1 axis in uro-oncology, Junker,K.; Eckstein,M. et al., (2020), Current Drug Targets
GeneticChange: prostate cancer ---> BRCA1	Report from the International Society of Urological Pathology (ISUP) Consultation Conference on Molecular Pathology of Urogenital Cancers. I. Molecular Biomarkers in Prostate Cancer, Lotan,T.L.; Lotan,T.L. et al., (2020), American Journal of Surgical Pathology
GeneticChange: prostate cancer ---> BRCA1	EAU-EANM-ESTRO-ESUR-SIOG Guidelines on Prostate Cancer-2020 Update. Part 1: Screening, Diagnosis, and Local Treatment with Curative Intent, Mottet,N.; van den Bergh,R.C.N. et al., (2020), European Urology
GeneticChange: prostate cancer ---> BRCA1	Clinical characteristics and prognostic implications of BRCA-associated tumors in males: a pan-tumor survey, Sun,P.; Li,Y. et al., (2020), BMC Cancer
GeneticChange: prostate cancer ---> BRCA1	PARP inhibitors as a new therapeutic option in metastatic prostate cancer: a systematic review, Ratta,R.; Scotté,F. et al., (2020), Prostate Cancer and Prostatic Diseases
GeneticChange: prostate cancer ---> BRCA1	BRCA1 Versus BRCA2 and PARP Inhibitor Sensitivity in Prostate Cancer: More Different Than Alike?, Markowski,M.C.; Antonarakis,E.S. et al., (2020), Journal of Clinical Oncology
GeneticChange: prostate cancer ---> BRCA1	Two Steps Forward and One Step Back for Precision in Prostate Cancer Treatment, Schweizer,M.T.; Cheng,H.H. et al., (2020), Journal of Clinical Oncology
GeneticChange: prostate cancer ---> BRCA1	Trends for Stage and Grade Group of Prostate Cancer in the US (2010-2016), Schmanke,K.; Okut,H. et al., (2020), Urology
GeneticChange: prostate cancer ---> BRCA1	DNA damage repair gene mutation testing and genetic counseling in men with/without prostate cancer: a systematic review., Armstrong,N.; Quek,R.G. et al., (2020), Future Oncol
GeneticChange: rs80358027 ---> BRCA1	dbSNP-database for single nucleotide polymorphisms and other classes of minor genetic variation., Sherry,S.T.; Ward,M. et al., (1999), Genome Res
GeneticChange: rs80358027 ---> BRCA1	dbSNP: a database of single nucleotide polymorphisms., Smigielski,E.M.; Sirotkin,K. et al., (2000), Nucleic Acids Res
GeneticChange: rs80358027 ---> BRCA1	Use of molecular variation in the NCBI dbSNP database., Sherry,S.T.; Ward,M et al., (2000), Hum Mutat
GeneticChange: rs80358027 ---> BRCA1	dbSNP: the NCBI database of genetic variation., Sherry,S.T.; Ward,M.H. et al., (2001), Nucleic Acids Res
GeneticChange: prostate cancer ---> CFTR	Cystic fibrosis transmembrane conductance regulator (CFTR) gene 5T allele may protect against prostate cancer: A case-control study in Chinese Han population, Qiao,D.; Yi,L. et al., (2008), Journal of Cystic Fibrosis
GeneticChange: prostate cancer ---> CFTR	CFTR suppresses tumor progression through miR-193b targeting urokinase plasminogen activator (uPA) in prostate cancer, Xie,C.; Jiang,X.H. et al., (2013), Oncogene
GeneticChange: prostate cancer ---> CFTR	Chloride channels in cancer: Focus on chloride intracellular channel 1 and 4 (CLIC1 AND CLIC4) proteins in tumor development and as novel therapeutic targets, Peretti,M.; Angelini,M. et al., (2015), BBA - Biomembranes
GeneticChange: prostate cancer ---> CFTR	High level of CFTR expression is associated with tumor aggression and knockdown of CFTR suppresses proliferation of ovarian cancer in vitro and in vivo, Xu,J.; Yong,M. et al., (2015), Oncology Reports
GeneticChange: prostate cancer ---> CFTR	Cystic fibrosis transmembrane conductance regulator (CFTR) gene 5T allele may protect against prostate cancer: a case-control study in Chinese Han population., Qiao,D.; Yi,L. et al., (2008), J Cyst Fibros
GeneticChange: prostate cancer ---> CYP27A1	Importance of genetic background of oxysterol signaling in cancer, Holy,P.; Kloudova,A. et al., (2018), Biochimie
GeneticChange: prostate cancer ---> CYP27A1	Prostate Cancer and Vitamin D: What Does the Evidence Really Suggest?, Barnett,C.M.; Beer,T.M., (2011), Urologic Clinics of North America
GeneticChange: prostate cancer ---> CYP27A1	Cytochromes P450 and skin cancer: Role of local endocrine pathways, Slominski,A.T.; Zbytek,B. et al., (2014), Anti-Cancer Agents in Medicinal Chemistry
GeneticChange: prostate cancer ---> CYP27A1	Vitamin D-related genetic variation, plasma vitamin D, and risk of lethal prostate cancer: a prospective nested case-control study., Shui,I.M.; Mucci,L.A. et al., (2012), J Natl Cancer Inst
GeneticChange: rs3918290 ---> DPYD	dbSNP: the NCBI database of genetic variation., Sherry,S.T.; Ward,M.H. et al., (2001), Nucleic Acids Res
GeneticChange: rs3918290 ---> DPYD	Use of molecular variation in the NCBI dbSNP database., Sherry,S.T.; Ward,M et al., (2000), Hum Mutat
GeneticChange: rs3918290 ---> DPYD	dbSNP: a database of single nucleotide polymorphisms., Smigielski,E.M.; Sirotkin,K. et al., (2000), Nucleic Acids Res
GeneticChange: rs3918290 ---> DPYD	dbSNP-database for single nucleotide polymorphisms and other classes of minor genetic variation., Sherry,S.T.; Ward,M. et al., (1999), Genome Res
GeneticChange: prostate cancer ---> SPINK1	Characterization of ETS gene aberrations in select histologic variants of prostate carcinoma., Han,B.; Mehra,R. et al., (2009), Mod Pathol
GeneticChange: prostate cancer ---> SPINK1	Messina: a novel analysis tool to identify biologically relevant molecules in disease., Pinese,M.; Scarlett,C.J. et al., (2009), PLoS ONE
GeneticChange: prostate cancer ---> SPINK1	SPINK1 Overexpression in Localized Prostate Cancer: a Rare Event Inversely Associated with ERG Expression and Exclusive of Homozygous PTEN Deletion, Huang,K.-C.; Bismar,T.A. et al., (2017), Pathology and Oncology Research
GeneticChange: prostate cancer ---> SPINK1	The roles of serine protease inhibitor Kazal type 1 (SPINK1) in pancreatic diseases, Ohmuraya,M.; Yamamura,K., (2011), Experimental Animals
GeneticChange: prostate cancer ---> SPINK1	Transcriptome sequencing across a prostate cancer cohort identifies PCAT-1, an unannotated lincRNA implicated in disease progression, Prensner,J.R.; Iyer,M.K. et al., (2011), Nature Biotechnology
GeneticChange: prostate cancer ---> SPINK1	ETS rearrangements in prostate cancer, Rubin,M.A., (2012), Asian Journal of Andrology
GeneticChange: prostate cancer ---> SPINK1	Common gene rearrangements in prostate cancer, Rubin,M.A.; Maher,C.A. et al., (2011), Journal of Clinical Oncology
GeneticChange: prostate cancer ---> SPINK1	The relationship between serum tumor-associated trypsin inhibitor levels and clinicopathological parameters in patients with gastric cancer, Kemik,O.; Sümer,A. et al., (2013), European Review for Medical and Pharmacological Sciences
GeneticChange: prostate cancer ---> SPINK1	ETS fusion genes in prostate cancer, Tandefelt,D.G.; Hermans,K. et al., (2014), Endocrine-Related Cancer
GeneticChange: prostate cancer ---> SPINK1	SPINK1 promoter variants are associated with prostate cancer predisposing alterations in benign prostatic hyperplasia patients, Winchester,D.; Ricks-Santi,L. et al., (2015), Anticancer Research
GeneticChange: prostate cancer ---> SPINK1	The cancer genomics resource list 2014, Zutter,M.M.; Bloom,K.J. et al., (2015), Archives of Pathology and Laboratory Medicine
GeneticChange: prostate cancer ---> SPINK1	The role of SPINK1 in ETS rearrangement-negative prostate cancers., Tomlins,S.A.; Rhodes,D.R. et al., (2008), Cancer Cell
GeneticChange: rs75096551 ---> CFTR	dbSNP-database for single nucleotide polymorphisms and other classes of minor genetic variation., Sherry,S.T.; Ward,M. et al., (1999), Genome Res
GeneticChange: rs75096551 ---> CFTR	dbSNP: a database of single nucleotide polymorphisms., Smigielski,E.M.; Sirotkin,K. et al., (2000), Nucleic Acids Res
GeneticChange: rs75096551 ---> CFTR	Use of molecular variation in the NCBI dbSNP database., Sherry,S.T.; Ward,M et al., (2000), Hum Mutat
GeneticChange: rs75096551 ---> CFTR	dbSNP: the NCBI database of genetic variation., Sherry,S.T.; Ward,M.H. et al., (2001), Nucleic Acids Res
positive QuantitativeChange: prostate cancer --+> DPYD	The significance of the expression of dihydropyrimidine dehydrogenase in prostate cancer., Li,Y.; Mizutani,Y. et al., (2007), BJU Int
negative QuantitativeChange: prostate cancer ---| MLH1	Identification of germline MLH1 alterations in familial prostate cancer., Fredriksson,H.; Ikonen,T. et al., (2006), Eur J Cancer
negative QuantitativeChange: prostate cancer ---| CYP27A1	Oxysterols and nuclear receptors, Ma,L.; Nelson,E.R., (2019), Molecular and Cellular Endocrinology
negative QuantitativeChange: prostate cancer ---| CYP27A1	CYP27A1 Loss Dysregulates Cholesterol Homeostasis in Prostate Cancer., Alfaqih,M.A.; Nelson,E.R. et al., (2017), Cancer Res
negative QuantitativeChange: prostate cancer ---| CYP27A1	Intratumoral sterol-27-hydroxylase (CYP27A1) expression in relation to cholesterol synthesis and vitamin D signaling and its association with lethal prostate cancer., Khan,N.A.; Stopsack,K.H. et al., (2019), Cancer Epidemiol Biomarkers Prev
negative QuantitativeChange: prostate cancer ---| BRCA1	Regulation of BRCA1 by protein degradation., Blagosklonny,M.V.; An,W.G. et al., (1999), Oncogene
negative QuantitativeChange: prostate cancer ---| BRCA1	Circulating tumor cells: Liquid biopsy, Alix-Panabières,C.; Alix-Panabières,C. et al., (2014), Bulletin du Cancer
negative QuantitativeChange: prostate cancer ---| BRCA1	Functional link between BRCA1 and BAP1 through histone H2A, heterochromatin and DNA damage response, Fukuda,T.; Tsuruga,T. et al., (2016), Current Cancer Drug Targets
negative QuantitativeChange: prostate cancer ---| BRCA1	BRCA1 loss preexisting in small subpopulations of prostate cancer is associated with advanced disease and metastatic spread to lymph nodes and peripheral blood., Bednarz,N.; Eltze,E. et al., (2010), Clin Cancer Res
negative QuantitativeChange: prostate cancer ---| BRCA1	Somatic aberrations of BRCA1 gene are associated with ALDH1, EGFR, and tumor progression in prostate cancer., Omari,A.; Nastały,P. et al., (2019), Int J Cancer
negative QuantitativeChange: prostate cancer ---| BRCA1	Clinical Outcomes in Cyclin-dependent Kinase 12 Mutant Advanced Prostate Cancer, Reimers,M.A.; Yip,S.M. et al., (2019), European Urology
QuantitativeChange: prostate cancer ---> CFTR	Knockdown of CFTR enhances sensitivity of prostate cancer cells to cisplatin via inhibition of autophagy, Zhu,Q.; Li,H. et al., (2017), Neoplasma
QuantitativeChange: prostate cancer ---> CFTR	CFTR suppresses tumor progression through miR-193b targeting urokinase plasminogen activator (uPA) in prostate cancer, Xie,C.; Jiang,X.H. et al., (2013), Oncogene
QuantitativeChange: prostate cancer ---> CFTR	Knockdown of CFTR enhances sensitivity of prostate cancer cells to cisplatin via inhibition of autophagy., Zhu,Q.; Li,H. et al., (2017), Neoplasma
positive QuantitativeChange: prostate cancer --+> SPINK1	The Role of SPINK1 in ETS Rearrangement-Negative Prostate Cancers, Tomlins,S.A.; Rhodes,D.R. et al., (2008), Cancer Cell
positive QuantitativeChange: prostate cancer --+> SPINK1	Cancer-associated Changes in the Expression of TMPRSS2-ERG, PCA3, and SPINK1 in Histologically Benign Tissue From Cancerous vs Noncancerous Prostatectomy Specimens, Väänänen,R.M.; Lilja,H. et al., (2014), Urology
positive QuantitativeChange: prostate cancer --+> SPINK1	Increased Expression of Tumor-Associated Trypsin Inhibitor, TATI, in Prostate Cancer and in Androgen-Independent 22Rv1 Cells, Paju,A.; Hotakainen,K. et al., (2007), European Urology
positive QuantitativeChange: prostate cancer --+> SPINK1	Re: Therapeutic Targeting of SPINK1-positive Prostate Cancer, Stenman,U.H., (2012), European Urology
positive QuantitativeChange: prostate cancer --+> SPINK1	Secretory leukocyte protease inhibitor is a survival and proliferation factor for castration-resistant prostate cancer, Zheng,D.; Huang,Q. et al., (2016), Oncogene
positive QuantitativeChange: prostate cancer --+> SPINK1	SPINK1 Overexpression in Localized Prostate Cancer: a Rare Event Inversely Associated with ERG Expression and Exclusive of Homozygous PTEN Deletion, Huang,K.-C.; Bismar,T.A. et al., (2017), Pathology and Oncology Research
positive QuantitativeChange: prostate cancer --+> SPINK1	Androgen deprivation upregulates SPINK1 expression and potentiates cellular plasticity in prostate cancer, Tiwari,R.; Manzar,N. et al., (2020), Nature Communications
positive QuantitativeChange: prostate cancer --+> SPINK1	Study of genetic and epigenetic alterations in urine samples as diagnostic markers for prostate cancer, Dimitriadis,E.; Velaeti,S. et al., (2013), Anticancer Research
positive QuantitativeChange: prostate cancer --+> SPINK1	Molecular alterations during progression of prostate cancer to androgen independence, Saraon,P.; Jarvi,K. et al., (2011), Clinical Chemistry
positive QuantitativeChange: prostate cancer --+> SPINK1	The gene expression profiling of hepatocellular carcinoma by a network analysis approach shows a dominance of intrinsically disordered proteins (IDPs) between hub nodes, Singh,S.; Colonna,G. et al., (2015), Molecular BioSystems
positive QuantitativeChange: prostate cancer --+> SPINK1	SPINK1: A new therapeutic target in cancer?, Stenman,U.-H., (2011), Clinical Chemistry
positive QuantitativeChange: prostate cancer --+> SPINK1	Role of the tumor-associated trypsin inhibitor SPINK1 in cancer development, Stenman,U.-H., (2011), Asian Journal of Andrology
positive QuantitativeChange: prostate cancer --+> SPINK1	Emerging roles of SPINK1 in cancer, Räsänen,K.; Itkonen,O. et al., (2016), Clinical Chemistry
positive QuantitativeChange: prostate cancer --+> SPINK1	SPINK1 expression in relation to PTEN and ERG in matched primary and lymph node metastatic prostate cancer: Implications for biomarker development., Huang,K.C.; Bégin,L.R. et al., (2016), Urol Oncol
positive QuantitativeChange: prostate cancer --+> SPINK1	Clinical value of ERG, TFF3, and SPINK1 for molecular subtyping of prostate cancer., Terry,S.; Nicolaiew,N. et al., (2015), Cancer
Regulation: rs1800716 ---> CYP2D6	Worldwide Distribution of Cytochrome P450 Alleles: A Meta-analysis of Population-scale Sequencing Projects, Zhou,Y.; Ingelman-Sundberg,M. et al., (2017), Clinical Pharmacology and Therapeutics
Regulation: BRCA1 ---> prostate cancer	The resounding effect of DNA repair deficiency in prostate cancer, Cheng,H.H., (2018), Urologic Oncology: Seminars and Original Investigations
Regulation: BRCA1 ---> prostate cancer	Association of Germline Variants in Human DNA Damage Repair Genes and Response to Adjuvant Chemotherapy in Resected Pancreatic Ductal Adenocarcinoma, Hu,H.; Zhu,Y. et al., (2020), Journal of the American College of Surgeons
Regulation: BRCA1 ---> prostate cancer	Evaluating Family History Links between Breast Cancer and Prostate Cancer Among PLCO Trial Participants, Abdel-Rahman,O., (2020), Clinical Breast Cancer
Regulation: BRCA1 ---> prostate cancer	The Jewish Ashkenazi Founder Mutations in the BRCA1/BRCA2 Genes Are Not Found at an Increased Frequency in Ashkenazi Patients with Prostate Cancer, Hubert,A.; Peretz,T. et al., (1999), The American Journal of Human Genetics
Regulation: BRCA1 ---> prostate cancer	Splice variants as cancer biomarkers, Brinkman,B.M.N., (2004), Clinical Biochemistry
Regulation: BRCA1 ---> prostate cancer	Evidence for a Tumor Suppressor Gene Distal to BRCA1 in Prostate Cancer, Williams,B.J.; Jones,E. et al., (1996), The Journal of Urology
Regulation: BRCA1 ---> prostate cancer	Hereditary Prostate Cancer: Clinical Aspects, Bratt,O., (2002), The Journal of Urology
Regulation: BRCA1 ---> prostate cancer	Mutations in BRCA1 and BRCA2 and predisposition to prostate cancer, Grönberg,H., (2003), The Lancet
Regulation: BRCA1 ---> prostate cancer	Genetic aspects of (gynecological) tumours, Oosterwijk,J.C., (1999), European Journal of Obstetrics and Gynecology
Regulation: BRCA1 ---> prostate cancer	The Clinical Impact of Genetic Susceptibility to Prostate Cancer, Bratt,O., (2014), European Urology
Regulation: BRCA1 ---> prostate cancer	Prostate cancer, Lavery,A.; Kirby,R.S. et al., (2015), Medicine
Regulation: BRCA1 ---> prostate cancer	BRCA1 interaction with human papillomavirus oncoproteins., Zhang,Y.; Fan,S. et al., (2005), J Biol Chem
Regulation: BRCA1 ---> prostate cancer	Increase of androgen-induced cell death and androgen receptor transactivation by BRCA1 in prostate cancer cells., Yeh,S.; Hu,Y.C. et al., (2000), Proc Natl Acad Sci U S A
Regulation: BRCA1 ---> prostate cancer	Second primary malignancies in patients with male breast cancer., Hemminki,K.; Scélo,G. et al., (2005), Br J Cancer
Regulation: BRCA1 ---> prostate cancer	Discussing the predictive, prognostic, and therapeutic value of germline DNA-repair gene mutations in metastatic prostate cancer patients, Hauke,R.J.; Figg,W.D. et al., (2017), Cancer Biology and Therapy
Regulation: BRCA1 ---> prostate cancer	PARP and PARG inhibitors in cancer treatment, Slade,D., (2020), Genes and Development
Regulation: BRCA1 ---> prostate cancer	Frontiers in Molecular Evolutionary Medicine, Stearns,S.C., (2020), Journal of Molecular Evolution
Regulation: BRCA1 ---> prostate cancer	Fanconi anemia pathway-the way of DNA interstrand cross-link repair, Yao,C.J.; Du,W. et al., (2013), Pharmazie
Regulation: BRCA1 ---> prostate cancer	The role of BRCA1 and BRCA2 in prostate cancer, Li,D.; Kumaraswamy,E. et al., (2013), Frontiers in Bioscience
Regulation: BRCA1 ---> prostate cancer	Androgen receptor signaling and mutations in prostate cancer, Koochekpour,S., (2010), Asian Journal of Andrology
Regulation: BRCA1 ---> prostate cancer	BRCA1 and p53 regulate critical prostate cancer pathways, De Luca,P.; Moiola,C.P. et al., (2013), Prostate Cancer and Prostatic Diseases
Regulation: BRCA1 ---> prostate cancer	Functional link between BRCA1 and BAP1 through histone H2A, heterochromatin and DNA damage response, Fukuda,T.; Tsuruga,T. et al., (2016), Current Cancer Drug Targets
Regulation: BRCA1 ---> prostate cancer	Structure and expression of variant BRCA2a lacking the transactivation domain., Zou,J.P.; Hirose,Y. et al., (1999), Oncol Rep
Regulation: BRCA1 ---> prostate cancer	BRCA1a has antitumor activity in TN breast, ovarian and prostate cancers., Yuli,C.; Shao,N. et al., (2007), Oncogene
Regulation: BRCA1 ---> prostate cancer	Common variation in the BRCA1 gene and prostate cancer risk., Douglas,J.A.; Levin,A.M. et al., (2007), Cancer Epidemiol Biomarkers Prev
Regulation: BRCA1 ---> prostate cancer	BRCA1 and EZH2 cooperate in regulation of prostate cancer stem cell phenotype., Gorodetska,I.; Lukiyanchuk,V. et al., (2019), Int J Cancer
Regulation: BRCA1 ---> prostate cancer	Association between family history of prostate and breast cancer among African-American men with prostate cancer, Beebe-Dimmer,J.L.; Drake,E.A. et al., (2006), Urology
Regulation: BRCA1 ---> prostate cancer	Frequent germline deleterious mutations in DNA repair genes in familial prostate cancer cases are associated with advanced disease, Leongamornlert,D.; Saunders,E. et al., (2014), British Journal of Cancer
Regulation: BRCA1 ---> prostate cancer	Progression to metastatic stage in a cellular model of prostate cancer is associated with methylation of the androgen receptor gene and transcriptional suppression of the insulin-like growth factor-I receptor gene, Schayek,H.; Bentov,I. et al., (2010), Experimental Cell Research
Regulation: BRCA1 ---> prostate cancer	Prostate cancer: germline prediction for a commonly variable malignancy., Bambury,R.M.; Gallagher,D.J., (2012), BJU Int
Regulation: BRCA1 ---> prostate cancer	Title not available, No authors, (No publication date)
Regulation: BRCA1 ---> prostate cancer	BRCA1 Versus BRCA2 and PARP Inhibitor Sensitivity in Prostate Cancer: More Different Than Alike?, Markowski,M.C.; Antonarakis,E.S. et al., (2020), Journal of Clinical Oncology
Regulation: CFTR ---> prostate cancer	CFTR activation suppresses glioblastoma cell proliferation, migration and invasion, Zhong,X.; Chen,H.- et al., (2018), Biochemical and Biophysical Research Communications
Regulation: CFTR ---> prostate cancer	Cystic fibrosis transmembrane conductance regulator (CFTR) gene 5T allele may protect against prostate cancer: A case-control study in Chinese Han population, Qiao,D.; Yi,L. et al., (2008), Journal of Cystic Fibrosis
Regulation: CFTR ---> prostate cancer	Knockdown of CFTR enhances sensitivity of prostate cancer cells to cisplatin via inhibition of autophagy, Zhu,Q.; Li,H. et al., (2017), Neoplasma
Regulation: CFTR ---> prostate cancer	Cystic fibrosis transmembrane conductance regulator (CFTR) gene 5T allele may protect against prostate cancer: a case-control study in Chinese Han population., Qiao,D.; Yi,L. et al., (2008), J Cyst Fibros
Regulation: CFTR ---> prostate cancer	Knockdown of CFTR enhances sensitivity of prostate cancer cells to cisplatin via inhibition of autophagy., Zhu,Q.; Li,H. et al., (2017), Neoplasma
Regulation: CFTR ---> prostate cancer	A novel role and mechanism of cystic fibrosis transmembrane conductance regulator in bisphenol A-induced prostate cancer., Zhu,X.; Gao,L. et al., (2018), J Cell Biochem
Regulation: CFTR ---> prostate cancer	CFTR suppresses tumor progression through miR-193b targeting urokinase plasminogen activator (uPA) in prostate cancer, Xie,C.; Jiang,X.H. et al., (2013), Oncogene
Regulation: SPINK1 ---> prostate cancer	Androgen deprivation upregulates SPINK1 expression and potentiates cellular plasticity in prostate cancer, Tiwari,R.; Manzar,N. et al., (2020), Nature Communications
Regulation: SPINK1 ---> prostate cancer	SPINK1: A new therapeutic target in cancer?, Stenman,U.-H., (2011), Clinical Chemistry
Regulation: SPINK1 ---> prostate cancer	SPINK1 promoter variants are associated with prostate cancer predisposing alterations in benign prostatic hyperplasia patients, Winchester,D.; Ricks-Santi,L. et al., (2015), Anticancer Research
Regulation: SPINK1 ---> prostate cancer	Increased expression of tumor-associated trypsin inhibitor, TATI, in prostate cancer and in androgen-independent 22Rv1 cells., Paju,A.; Hotakainen,K. et al., (2007), Eur Urol
FunctionalAssociation: prostate cancer ---- rs1800716	Genetic variation in normal tissue toxicity induced by ionizing radiation, Popanda,O.; Marquardt,J.U. et al., (2009), Mutat Res
