# Supplementary material for: Splice-disrupt genomic variants in prostate cancer
Source: Mol Biol Rep. 2022 Mar 14;49(6):4237–46. doi: 10.1007/s11033-022-07257-9 (PMC9262760; doi:10.1007/s11033-022-07257-9)
Supplement: Supplementary file 8 — (XLSX 11 KB) [file 11033_2022_7257_MOESM8_ESM.xlsx]

## Sheet: Relation rs1800716 All relation
Entity1 Name	Entity1 Object Type	Relation Object Type	Relation Effect	Entity2 Name	Entity2 Object Type
prostate cancer	Disease	GeneticChange	unknown	CYP2D6	Protein
rs1800716	Genetic Variant	GeneticChange	unknown	LOC107987481	Protein
rs1800716	Genetic Variant	GeneticChange	unknown	CYP2D6	Protein
rs1800716	Genetic Variant	GeneticChange	unknown	LOC102723722	Protein
rs1800716	Genetic Variant	GeneticChange	unknown	LOC107984152	Protein
rs1800716	Genetic Variant	QuantitativeChange	unknown	metoprolol	Small Molecule
rs1800716	Genetic Variant	Regulation	unknown	CYP2D6	Protein
rs1800716	Genetic Variant	Regulation	unknown	methadone	Small Molecule
rs1800716	Genetic Variant	FunctionalAssociation	unknown	prostate cancer	Disease
endometrial thickness	Clinical Parameter	FunctionalAssociation	unknown	rs1800716	Genetic Variant
RNA splicing	Cell Process	FunctionalAssociation	unknown	rs1800716	Genetic Variant
urotoxicity	Disease	FunctionalAssociation	unknown	rs1800716	Genetic Variant
systolic heart failure	Disease	FunctionalAssociation	unknown	rs1800716	Genetic Variant
neurological complication	Disease	FunctionalAssociation	unknown	rs1800716	Genetic Variant
death	Disease	FunctionalAssociation	unknown	rs1800716	Genetic Variant
